# Supplementary material for: Understanding the liver under heat stress with statistical learning: an integrated metabolomics and transcriptomics computational approach
Source: BMC Genomics. 2019 Jun 17;20:502. doi: 10.1186/s12864-019-5823-x (PMC6580474; doi:10.1186/s12864-019-5823-x)
Supplement: Supplementary file 1 — Appendices_Supplementary_EdgeR_Data.xlsx. -p-values for all genes using the statistical program edgeR. (TXT 1210 kb) [file 12864_2019_5823_MOESM1_ESM.txt]

"logFC" "logCPM" "PValue"
"17.5" -0.155038732382482 2.26949210529871 0.60455789875596
"A1CF" -0.185971197683553 8.67478737699826 0.524976148576593
"A2LD1" 0.50254255909684 7.54409653892336 0.0865839300192865
"A2M" 0.0697214088593329 10.1721300807501 0.811549228103447
"A2ML1" 0.985428849109969 -0.126230982196881 0.00374310314769165
"A2ML2" -0.328234871931728 10.9419878142991 0.262069351910262
"A2ML3" -5.93809234704856 -0.420947200541879 8.55426515940425e-30
"A2ML4" 0.129421524535421 11.8305853578767 0.658049453572975
"A4GNT" 0.0610114248790205 -2.28896920639207 0.915416021135802
"AAAS" 0.171343211604273 3.75187304480673 0.562726727487099
"AACS" 1.18039394643654 5.78478674810093 6.97056585192905e-05
"AADACL2" 0.213836940174903 8.25877352639548 0.464913902214218
"AADACL3" -0.345566496301034 -1.97209601540302 0.456014338018005
"AADACL4" 0.852402990817933 -3.28467793643027 0.297226712499268
"AADAT" 0.0897634064974257 5.13782026537541 0.760040964633946
"AAGAB" -0.0712099108071036 2.92955080658024 0.811576028751871
"AAK1" 0.122015221287977 3.13281103256438 0.681503235925067
"AAMP" -0.181217654363327 5.31082307881022 0.536839783146971
"AANAT" -1.43256483075893 -3.22536186415611 0.145911648307831
"AARS2" -0.0762908220787949 3.90375511957132 0.796403698477928
"AARSD1" -0.110109770006786 6.12999144461882 0.707090454717206
"AASDH" 0.0492740192052383 3.15923188088152 0.868896178676554
"AASDHPPT" 0.107614575813597 1.52169696704996 0.732110813504916
"AASS" -0.607857609856933 5.888929344206 0.0386494467936819
"AATF" 0.0282345722565618 2.8972868272881 0.925854064569831
"AATK" 0.201042368622276 0.456804230386672 0.529633516387113
"ABAT" 0.492755735572627 7.98489963124269 0.0928265145837423
"ABCA12" -1.33359399721678 5.80383801609917 7.59572813917727e-06
"ABCA13" -0.102128786411537 -2.66615709696967 0.999999999999999
"ABCA2" 0.119325135617647 4.86292149521684 0.684751039104091
"ABCA3" 0.0104226997989047 5.8998667417193 0.971978757002867
"ABCA4" -0.717342651798139 -1.27964781104887 0.0614574117994124
"ABCA5" 0.269287252203372 3.95144296817758 0.361114996876421
"ABCA7" 0.218135857978909 -1.31768942917255 0.594690520431765
"ABCA8" -0.115856962538689 8.44747275261987 0.69205519788125
"ABCA9" -1.0386653723616 2.76264624519237 0.000541045939298526
"ABCB10" -0.0597520633585802 4.27432000832608 0.839700982911094
"ABCB11" 0.496787578674085 8.13110103391542 0.0901830767656893
"ABCB1LA" -1.84769546417969 6.5409570660903 9.64288614243822e-10
"ABCB1LB" -0.47510034651332 7.60737980517375 0.105123421735902
"ABCB6" 0.075360657918644 2.06777093170755 0.801377429939433
"ABCB7" 0.077094104572986 5.53472537244195 0.792652945160388
"ABCB8" 0.19570861473023 2.66465465819757 0.51373995059491
"ABCB9" -0.210450451894179 3.96518127256561 0.475215168972959
"ABCC10" 0.0805610720884785 3.66000416424401 0.785554001751311
"ABCC13" 0.0127024006243158 5.83614060366025 0.965663214172403
"ABCC2" -0.20020280619715 6.99257817588404 0.493998080095052
"ABCC3" 0.240017873041715 2.55450302874811 0.421285332897283
"ABCC4" -0.130422413814021 1.64506610456539 0.672474079154975
"ABCC5" -0.417130295210931 6.66025880903411 0.154865179182151
"ABCC6" -0.132960986388197 6.43688288373009 0.6498761847649
"ABCC8" -0.0568789299412857 3.70583778422721 0.848231513165964
"ABCC9" -0.621732877021583 2.99857868729611 0.0368825834636815
"ABCD2" -0.171894562240668 6.34760756510819 0.557284730110777
"ABCD3" -0.723451912930694 7.74575798428976 0.0138715672498362
"ABCD4" -0.0919160237012226 5.87024951660656 0.753883315639202
"ABCE1" -0.157753752526978 6.24131063578722 0.590318754529588
"ABCF2" -0.120772664864151 4.64473506158401 0.681185440128086
"ABCF3" -0.124858967157768 5.38775627447492 0.670403591545488
"ABCG1" -0.308354365703713 1.62214144436494 0.311126149102042
"ABCG2" -0.100234880947053 7.18278164676207 0.731972509615731
"ABCG4" 0.0274769614050714 0.935233588163951 0.935182857297048
"ABCG5" -0.568929148618629 4.40740178233042 0.0537129854383923
"ABCG8" -0.703307180489453 3.44848976178801 0.0178898541066228
"ABHD10" 0.153627447677402 3.49050568963264 0.604546966626847
"ABHD11" -0.285793559839791 2.68577505009157 0.338380393898948
"ABHD12" 0.193875109477227 5.02999728071183 0.509391066042603
"ABHD12B" -0.946088777384311 3.01672666247439 0.00156625982377247
"ABHD13" 0.114101179573221 4.80806702275445 0.697740153787836
"ABHD14A" 0.218919724959942 0.71112186055235 0.498711012702461
"ABHD17B" -0.141027680545963 4.57942073587681 0.630958041143286
"ABHD17C" 0.0918148850867975 3.7602730660815 0.755768234496385
"ABHD2" -0.203387881902694 7.50442053071609 0.487131395364842
"ABHD3" -1.6618920779904 5.42332764703269 3.30258175573822e-08
"ABHD5" -0.612533053118066 7.25621229196459 0.0369889758594291
"ABHD6" -2.07711435432604 6.63216858102554 8.94196306956792e-12
"ABHD8" -0.0917496068514911 -2.21618648576344 1
"ABI1" -0.277179411700769 6.65454172758366 0.344016653429028
"ABI2" 0.37858663081372 4.01226551607872 0.199431971837215
"ABI3" -0.312078368120451 4.23094337692057 0.289457711626617
"ABI3BP" -0.410420234106858 -0.25706399652427 0.217686439350366
"ABL1" 0.0643740507823461 5.15391527040784 0.826921900120344
"ABL2" 0.237053335429739 2.67429439917208 0.42607655890948
"ABLIM1" -0.454944091287379 3.52955160385022 0.124716447622254
"ABLIM2" -0.0959580101208013 1.45129247588518 0.762357284134292
"ABLIM3" 0.191511781306518 -0.23885728853859 0.588948450883228
"ABP1" -0.559124561880697 5.2211113704486 0.0573286188113145
"ABRA" 0.0594801252027914 -3.35786891982327 1
"ABTB1" -0.200592017430028 5.48959441442615 0.494077281458966
"ABTB2" -0.66617353389752 0.625871116450931 0.035714522126724
"ACAA1" -1.25872238265842 7.81650231010999 2.25293498647045e-05
"ACAA2" 0.447213500921299 8.20625271447856 0.126997094200487
"ACACA" 0.868819417525986 8.95081450933 0.00318482122055492
"ACACB" -1.80512061323456 3.03457790696844 3.80480325690197e-09
"ACAD10" -0.222854761862906 3.90647806036774 0.450081502407469
"ACAD11" -0.570211651811198 7.62526605998752 0.0520091411361208
"ACAD8" 0.0690859489478657 4.43893032110095 0.815322282767996
"ACAD9" -0.225851341884288 8.97114816139042 0.44014152183304
"ACADL" -0.188644118748028 9.31596756837729 0.518971096415148
"ACADS" 0.198596630999842 6.06193759023971 0.497963198546248
"ACADSB" -0.049392628118893 6.49398203076507 0.866184263835211
"ACAN" 0.896229882138854 -2.71204874863541 0.144895040030148
"ACAP2" -0.0695327240048003 3.31292756452954 0.815617149239478
"ACAP3" -0.270448606201137 2.04045126517837 0.369990527166477
"ACAT1" -0.015226072611755 9.20547661180891 0.958493302602851
"ACAT2" -0.67298051467199 9.0301053793341 0.0219478851744165
"ACBD3" -0.029582381369028 4.56896853626782 0.920327097124567
"ACBD5" -0.0332298172737295 7.66584249281706 0.90965796065298
"ACBD6" -0.215459209244381 2.99907859241007 0.469020218320981
"ACBD7" -1.72377192476788 1.62046290182907 3.70961610611114e-08
"ACCN1" -0.132807375769844 -0.61478390112669 0.740407250743785
"ACCN2" 2.9338167127255 -3.49639715074571 0.0191081945111478
"ACCS" -1.42016591739941 4.22663996518663 2.15934087292735e-06
"ACD" 0.231663157736587 3.50848024044042 0.433857428403803
"ACE2" 0.316682592390294 3.85681917888713 0.282791013134602
"ACER1" 0.347159116948648 -1.84253654727769 0.443542896078553
"ACER2" 0.400357030608885 2.32900961244554 0.181076495372169
"ACER3" 0.116209133830841 5.00578700449288 0.692503388714838
"ACHE" -0.44522911851332 -3.14224090127177 0.829604676595541
"ACLY" 0.215459792890428 10.1147983459296 0.461385415864862
"ACMSD" -0.359140966395116 4.94115964402771 0.22151129844711
"ACN9" 0.120209768955848 3.36791978684137 0.685366479764817
"ACO1" -0.042350535584594 9.03034705420908 0.88485971916568
"ACO2" -0.0267188178084975 7.88809102238958 0.927266604744409
"ACOT11" -0.19420441651671 5.48220317538197 0.508009728504571
"ACOT12" -1.5379722034668 -2.24672213350169 0.00390126187531446
"ACOT4" -0.901398616780174 -3.53566700523293 0.696700633577448
"ACOT7" -0.507725147719295 2.11906544003797 0.0919229402072967
"ACOT8" -0.518666073356887 4.94225966421425 0.0780285521387941
"ACOT9" -0.356570423594714 3.67347856115676 0.22756583883294
"ACOX1" -0.594075964012483 9.98125668164615 0.0428864350105343
"ACOX2" -0.023876776503635 7.29487417893522 0.935079000288368
"ACOX3" 0.0166852289007321 4.89200338927283 0.955100229384584
"ACP1" 0.0441498709153476 5.3043013306919 0.880709232228496
"ACP2" 0.181106672311196 5.8892352032027 0.536740624221442
"ACP6" -0.200662504065919 4.40825154585727 0.495168747393773
"ACPL2" -0.307873745369312 4.58924096907757 0.295587245227616
"ACPP" -0.284883816855511 -1.35162609018201 0.513572142664363
"ACR" -0.177995689775173 -2.2254957415658 0.766313303528066
"ACRBP" -1.3143222848548 -3.26222057602322 0.209508799376671
"ACRC" 1.32248737659673 1.58224060932548 2.13659340400551e-05
"ACSBG1" -1.00405835791402 0.464274102291466 0.00172874030643459
"ACSBG2" 1.34250029968078 6.28212228702183 6.55311254002176e-06
"ACSF2" 0.203824130369032 8.26761756622765 0.486079872936025
"ACSF3" 0.440818729301412 3.34027113051376 0.137466488517986
"ACSL1" -0.696567641181604 9.68251336687265 0.0177396288069215
"ACSL3" -0.0398436714238034 4.83452825474661 0.892750024031797
"ACSL4" -0.250305412808216 2.32821157219614 0.403864192558873
"ACSL5" -0.079472430377618 8.32277265964028 0.785949368424937
"ACSL6" 2.10815417115472 0.689135111457815 1.82470310026252e-10
"ACSM3" 0.0707394241613055 5.4229135414438 0.809829889391251
"ACSM4" -0.878715830709041 1.25836020242813 0.00447369874772182
"ACSM5" -0.756641406984426 7.97217268427691 0.01009820409083
"ACSS1" 0.0381229440199168 1.90631212513702 0.900044671116442
"ACSS2" -0.347967813307734 6.26689457038087 0.235278462299876
"ACSS3" 0.174165455544163 6.63042301248916 0.552072083427069
"ACTA1" 0.0500335741713567 -0.177366561891298 0.901804982472268
"ACTA2" 0.134915487983953 5.38710530878543 0.645966350329939
"ACTB" -0.19981894274857 10.0037670489087 0.494519280617242
"ACTBL2" -0.326385550219475 -2.65347720608649 0.680626249968359
"ACTC1" -0.154343892051782 -3.61387062183433 1
"ACTG1" 0.395819417060209 5.17437634930151 0.177981067350703
"ACTG2" -0.241377373968119 1.51373139165999 0.424639560963589
"ACTL6A" 0.0609541009027454 4.54823442814022 0.836490539218665
"ACTL9" 0 -3.78523326007695 1
"ACTN1" -0.172961187124788 5.32611652284277 0.555645070902318
"ACTN2" -0.857013674991448 -1.16161992066494 0.0256459927834764
"ACTN4" 0.182706885921338 5.5705614327122 0.533353009263456
"ACTR10" 0.380733457166143 2.8471266098003 0.201293188290766
"ACTR1A" -0.00896117124585095 5.41264881123491 0.975964704105479
"ACTR2" 0.182175054524267 4.86055436309441 0.535373783843028
"ACTR3" -0.00220807713354152 5.94373941110133 0.994311761951204
"ACTR3B" 0.0645238531394838 3.96215214252207 0.826877258909462
"ACTR5" 0.00164926033388924 2.29112900697826 0.998375330646028
"ACTR6" -0.139367121854963 4.33517185623633 0.636808224320557
"ACTR8" 0.15102677148314 4.10509742217299 0.608584345689064
"ACTRT2" 0 -3.78523326007695 1
"ACVR1" -0.0144915889744196 5.53762754480957 0.960890276820512
"ACVR1B" 0.06792298060284 3.79603293661109 0.819422534365905
"ACVR1C" -0.534172985076388 -2.59704183954492 0.294043287589733
"ACVR2A" 0.161308927366704 4.47967819792836 0.583417957286665
"ACVR2B" 0.79991810107216 -0.80819637236526 0.0233856813302631
"ACVRL1" -0.318257389972854 2.75834048928597 0.285971836654361
"ACY1" -0.23068992366946 6.2465394464775 0.431109081791819
"ACYP1" -0.0929539546100869 1.86761647124451 0.763572093490537
"ACYP2" -0.0159924947795788 2.76393294630066 0.959422687300886
"ADA" 0.228451153186656 2.65739137137219 0.443755474123142
"ADAD1" -0.141931858139628 -2.72066455729436 0.883050195161398
"ADAL" -0.0718581529527299 2.42941446133997 0.812876543878982
"ADAM10" -0.142715590705171 6.62056717014922 0.626031355338066
"ADAM11" 0.454111190313303 -3.20239813737967 0.817997623334686
"ADAM12" 0.240334824540491 1.92856094565277 0.429089344678884
"ADAM15" 0.0195052086844606 0.753118035368813 0.958151110485803
"ADAM17" -0.0406841886045891 5.61373570182747 0.889884954639073
"ADAM19" 0.978705847262203 -1.23606859866848 0.0115644282039456
"ADAM20" -0.824698473459387 -2.27074660891963 0.0978488762139547
"ADAM22" 0.223777073787427 -1.08700668567745 0.551194541357819
"ADAM23" 0.261704048056788 1.26718110556663 0.397649856377464
"ADAM28" -0.328728189422286 4.10588211039536 0.264812924623864
"ADAM32" 1.30913732882427 -1.95479664258861 0.00425679477000515
"ADAM33" -0.221346298788763 1.51608178599291 0.471584682968984
"ADAM5P" -0.157370849926581 -1.27629598224377 0.68051552649299
"ADAM8" -0.225525075990918 -0.441618045310305 0.515672744042129
"ADAM9" 0.140368153506976 5.44895666013093 0.632520509994636
"ADAMTS10" 0.0322651887880686 1.55039440729463 0.914894108284948
"ADAMTS12" -0.138282608078196 4.02978465388281 0.639270157231327
"ADAMTS13" 0.153009267170541 5.51823389411244 0.601973728796294
"ADAMTS14" 0.389183539385961 -0.688354899039147 0.247712412525813
"ADAMTS15" 0.345202239474938 1.57649851388954 0.262259277573013
"ADAMTS17" 0.450515020326351 2.92490702867844 0.130661265351418
"ADAMTS18" -0.572872302747924 0.44059348995193 0.0739288996589875
"ADAMTS19" -0.0709409356331972 0.199570129775757 0.832900943024567
"ADAMTS20" -0.23196070624073 -2.81234964927842 0.873682113889067
"ADAMTS2" -0.260663215432526 1.93843599070491 0.391616845490024
"ADAMTS3" 0.517516059109332 3.4874420090464 0.0802494995336476
"ADAMTS5" 0.289369202776196 2.44292581399741 0.333105679924186
"ADAMTS6" -0.0756594899022296 -1.04910595823757 0.893724012048521
"ADAMTS7" -0.535437565961124 3.6883365849468 0.0703004349342961
"ADAMTS8" -0.525413585020868 0.770114396467819 0.09642426102392
"ADAMTS9" -0.294338883304042 4.1387858917804 0.318079035608574
"ADAMTSL1" -0.0547473981402776 0.702565482490567 0.88067858248124
"ADAMTSL2" -0.150577816586851 3.54012382721108 0.613298284142762
"ADAMTSL3" 0.228243242034241 -0.322167025827166 0.513208385833317
"ADAMTSL5" -1.64140787032368 -1.26708254642125 4.45402655714724e-05
"ADAP1" 0.338677919181975 5.93838386567819 0.248298808561336
"ADAP2" 0.174014367914068 1.99981510428821 0.566830135835752
"ADAR" 0.164328601023205 5.08135440496488 0.575821549610002
"ADARB1" 0.150438444870836 3.20524492635188 0.613073742964889
"ADARB2" 0 -3.78523326007695 1
"ADAT1" -0.236227978041202 4.12314485140283 0.422418353708267
"ADAT2" -0.395052683463351 3.09765960835926 0.183546979562089
"ADC" 0.00696654843351124 2.61033078936327 0.984828754043414
"ADCK1" -0.133271767747787 2.62625733263228 0.656790632286713
"ADCK2" 0.366471584498811 3.46581782048155 0.215482878282766
"ADCK3" -0.103831100322628 5.73753596680741 0.723460139814726
"ADCY10" 0 -3.78523326007695 1
"ADCY1" -0.568075940841262 0.330364670839108 0.0801433245351117
"ADCY2" -0.694153489000965 -2.13849622632949 0.186452360585488
"ADCY3" -0.0682337195051046 1.46974108508741 0.833781566144974
"ADCY5" -0.265792257773829 2.93821817126439 0.370386537540977
"ADCY7" -0.0829997939823372 2.4211155398958 0.78673748374354
"ADCY8" 0.221141242510505 -1.00808871642811 0.545515430089877
"ADCY9" 0.113054137653084 4.36928596646097 0.701453895778269
"ADCYAP1" 0 -3.78523326007695 1
"ADCYAP1R1" 1.13284166379812 -3.33974035218014 0.251852907818304
"ADD1" 0.185866902772151 5.14508205802905 0.526851549693734
"ADD3" 0.102413573774831 3.81217328096306 0.728932015692001
"ADH1C" 0.208296719509967 11.165474493441 0.476362582685194
"ADH5" 0.0362739335504145 7.92398080714754 0.901398588708496
"ADH6" 0.377645099539013 5.92934997803974 0.198199937591892
"ADHFE1" 0.128903616968747 6.46046053256753 0.659989542908159
"ADI1" 0.0963290325757452 7.34766440036878 0.742082819387013
"ADIPOQ" -0.209127593197644 1.12149497080345 0.49901983627788
"ADIPOR1" -0.00522980313387512 3.82053195486935 0.986800384829614
"ADIPOR2" 0.457473618999264 5.33931616202441 0.119495325596708
"ADIRF" 0.823500485842456 -2.09973126412443 0.0808487435350289
"ADK" -0.239073222847611 9.30598332826531 0.41384174260377
"ADM2" 0.0373086282928234 -2.67307300169995 0.999999999999999
"ADMP" 1.06249380541289 -3.46903669943795 0.469226108760535
"ADNP2" -0.161496662684509 4.20782383791315 0.583665689025413
"ADORA1" -0.121389141344256 -3.62099503733446 1
"ADORA2A" 0.114970243726275 2.47221331549929 0.702068069670206
"ADORA2B" 0.628953482634241 -0.115027639026303 0.0612538568783019
"ADORA3" -0.141809405439152 0.99726334857951 0.647540380137352
"ADPGK" -0.0710945354248453 3.21731813106351 0.811548102470381
"ADPRH" 0.238302830509549 3.77336312058404 0.4202405533432
"ADPRHL1" -0.436640204392791 -2.62557448989122 0.41719986122688
"ADPRHL2" 0.00274450710241207 4.49047300545785 0.99320349340322
"ADRA1A" -2.38808531751664 -3.61910830902088 0.132619829277601
"ADRA1B" -0.148388508715573 7.44856599054124 0.612192241054481
"ADRA1D" 0.333383914822167 3.7328677204807 0.25860790000953
"ADRA2A" 0.474873635627983 -0.384318303627366 0.171976935144419
"ADRA2B" 0.324623802346081 -3.4009579646109 1
"ADRA2C" -0.432873004757499 0.844757444655382 0.16740996518547
"ADRB1" -0.212326337201002 0.164873356641801 0.51816629549945
"ADRB2" 0.49926020058903 3.88004601658732 0.091042924686859
"ADRBK1" -0.0627976671239306 3.7344024886539 0.832755420798898
"ADRBK2" 0.241584887690305 5.17527439117093 0.410608934346822
"ADRM1" -0.237985772525185 6.02336903432889 0.416832149904253
"ADSL" -0.90343861071589 9.97330215515334 0.0021738229079288
"ADSS" -0.114081593007692 3.29902962135927 0.70137747026222
"ADSSL1" 0.397589268390169 4.6716387276346 0.176597598949384
"AEBP2" 0.0844075800263842 3.70189847017768 0.775499175287217
"AEN" -0.814055186394031 1.76240482415617 0.00765283746035554
"AES" -0.240043936371793 4.27406070859149 0.414841883958053
"AFAP1" 0.62275641934605 1.47760682130453 0.0398164339410962
"AFAP1L1" 0.450357413678038 2.68796058401076 0.131397063334083
"AFAP1L2" -0.101857180260644 2.50389352463182 0.735869900498248
"AFF1" 0.0729623394422351 6.09609684466421 0.803510117811465
"AFF2" 0.123785482865346 4.31616715756531 0.674828466485856
"AFF3" 0.597741438018343 -1.4899383630955 0.148401623806172
"AFF4" 0.0700235216407473 5.28832494581341 0.8114419117116
"AFG3L2" -0.0228997017359323 5.96804578443218 0.937952082227929
"AFMID" 0.140707312737877 6.83534474526078 0.630918352510561
"AFP" -0.280296115840198 -2.54132611723079 0.800043268188745
"AFTPH" -0.160784716009655 5.0551718030756 0.583993660247873
"AGA" -0.0236918868538666 5.76242860614813 0.935844094246853
"AGAP1" -0.151598480800416 4.92567167176661 0.605766228329281
"AGAP3" 0.248776203573856 4.81961882222006 0.39746276770165
"AGBL1" 0.593995133575584 -2.04528722969325 0.22308848743932
"AGBL2" -1.03044587082993 -2.39035818521535 0.0543518395002363
"AGBL3" 0.188497216639395 -2.41378914287095 0.730805350751781
"AGBL4" -0.188906295737505 -2.69320009709955 0.887154243304958
"AGBL5" 0.346597367229154 1.22142859087125 0.261510512178985
"AGFG1" -0.450767186371344 6.73799937962617 0.124250243415321
"AGGF1" -0.0723171695260036 4.13057071113011 0.807050643795776
"AGK" 0.174631009030283 4.03982338552297 0.554008984873813
"AGMAT" 0.367009942824626 6.499001035202 0.210637601942047
"AGMO" 0.0107548461899311 4.96711596562931 0.971695933841006
"AGPAT1" 2.24018241436765 -3.61989936170825 0.132619829277601
"AGPAT2" 0.0891687583669085 5.78532369104788 0.761030837485157
"AGPAT3" -0.155321699707265 7.43671944917301 0.595654907543074
"AGPAT4" -0.629737988036239 4.7374914840591 0.0326174533308108
"AGPAT5" 0.0790065275028106 4.43082378510067 0.789019704617205
"AGPAT6" -0.302928708846816 4.68115480380619 0.302814511075543
"AGPAT9" -0.343223995066515 4.48207239043967 0.24356531676605
"AGPHD1" 0.278497497887595 2.99507747917328 0.34850699893364
"AGPS" 0.0177858584872482 4.98463559584795 0.952176415710812
"AGR2" 1.53235434599787 -0.162768348090248 1.0099966930582e-05
"AGR3" -1.30821593554034 -2.13610212652808 0.00575120568458197
"AGRN" 0.376563105328756 6.19088728219348 0.199144905577232
"AGRP" 0 -3.78523326007695 1
"AGT" -0.18587950005878 10.1535736402967 0.525075994526541
"AGTPBP1" 0.101374715690635 -0.0260690332295444 0.771681259513914
"AGTR1" -0.144787117556541 -0.187460031046338 0.671602731552746
"AGTR2" -0.839394377229723 0.486778541274222 0.00818649854475394
"AGTRAP" 0.0979404725969422 3.71044298349454 0.741223081572244
"AGXT2" 0.138980394869747 5.84023781389268 0.635677385917355
"AGXT2L1" -0.284018164052698 8.54802352566246 0.331820919623135
"AGXT2L2" 0.102101343774093 2.84894480900497 0.734842044168341
"AHCTF1" 0.274577139982973 5.01942802783779 0.349672281176736
"AHCY" -0.291265154501979 10.2806640669998 0.319549238721376
"AHCYL1" -0.235167652780931 6.31994091998213 0.422078009870221
"AHCYL2" -0.203375087373481 3.78394892614976 0.490902016897842
"AHI1" 0.483606002497817 1.78526954215121 0.111816871250029
"AHR" 0.0265136015266536 5.57477625593476 0.927967755738314
"AHRR" -0.992633318733085 -2.81243803965456 0.148486589813754
"AHSA1" -0.489958140542976 5.63044996361506 0.0953316564241376
"AHSA2" -0.321542140438248 4.321897140126 0.274878380712886
"AHSG" -0.176811031299093 13.8594845146805 0.545432438290989
"AICDA" -1.72952920333268 -3.39680287960199 0.127122661335576
"AIDA" 0.28574723094733 3.68925322068217 0.333577323321316
"AIFM1" 0.163089076730413 5.97393747237697 0.578024059146052
"AIFM2" -0.129875727789675 2.4580986198714 0.665590702122392
"AIFM3" -0.34341528861177 -0.939405188252283 0.362579115924682
"AIG1" -0.0213699284624559 6.08344968201903 0.942138057240065
"AIM1" 0.329632008087074 -0.194157083108535 0.341158776239078
"AIM1L" 1.14951710673296 -3.32905863004199 0.251852907818304
"AIMP1" -0.0804703515153458 4.92517370658868 0.78418151956305
"AIMP2" -0.0982987568064262 3.99698351215797 0.739907883659815
"AIP" -0.0249137359417648 2.20336279494742 0.937216097760063
"AIPL1" 0.702958108234353 -1.89673694926885 0.110766588896823
"AIRE" -0.759741687306133 2.80884410775188 0.0109901404867905
"AJAP1" -0.1592100539045 -3.4635847541162 1
"AK1" -0.416580040717662 0.187786245298859 0.201030995545923
"AK2" -0.0662872904669718 5.78066090582711 0.821391418382809
"AK3" -0.0126738509220768 8.31383668902134 0.965480334891579
"AK4" 0.0667928430515261 7.8471224699789 0.819473241416646
"AK5" -3.90178222193503 -3.28523988024849 0.000495550503842674
"AK7" 0.335276045780427 -3.08348733505711 0.839508999506443
"AK8" -0.699013155454138 -2.38848801239325 0.183069544041562
"AKAP10" -0.0499402512261964 4.8149939722248 0.865610043454957
"AKAP11" 0.114877538027067 4.6221781079622 0.695994548566657
"AKAP12" -0.179728030061514 2.45477843303172 0.550855358154546
"AKAP13" 0.0673816572106982 4.41198205772479 0.819352347253019
"AKAP14" 1.52903823717729 -3.69585785857661 0.505054841160397
"AKAP17A" -0.149766776896436 4.20754136991864 0.611630546943595
"AKAP2" -0.379781741523678 3.70908358634045 0.19867295817409
"AKAP5" -0.888480654691426 2.27192122365042 0.00328205971091727
"AKAP6" 0.578331143953548 -0.39539925667629 0.0875807354254523
"AKAP7" -0.0522156748131597 3.18717601866994 0.861112955485455
"AKAP8" 0.253260888044476 3.11573882202448 0.394333031438636
"AKAP8L" -0.140424283221446 4.6682546410096 0.633273873200777
"AKAP9" -0.0795113508582715 6.49942000525946 0.786175093117504
"AKD1" -0.571930082221851 -2.34130783741861 0.325551929428511
"AKIP1" 0.197227563329723 1.18148662927837 0.529140487468906
"AKIRIN2" -0.638936488858767 4.91030984785682 0.0301388153445
"AKNAD1" 0.110886195673935 0.892619458695981 0.719416641283962
"AKR1A1" 0.1992727912405 6.67974949108054 0.496271689643689
"AKR1B10" -0.0898894363281015 -0.090688682311662 0.780530318900236
"AKR1B1L" 0.286471825961944 4.02367288933843 0.331521070485566
"AKR1D1" -0.0145868081439478 7.0508178741834 0.960295711759187
"AKR7A2" -0.291570881084922 8.17148761956231 0.319198953495279
"AKT1" -0.335142572288068 5.09148828307969 0.253895252391286
"AKT3" -0.414805792523712 1.4774844724644 0.175939493177836
"AKTIP" 0.231038730728152 3.85709134947234 0.433879039546546
"ALAS1" -1.15326865423525 6.972481837635 9.99260150724921e-05
"ALB" -0.0950154532433647 17.5754149335451 0.745190777021804
"ALC" 0 -3.78523326007695 1
"ALCAM" 0.2667457990635 0.9143340586919 0.387591599822686
"ALDH18A1" 0.577677476465233 5.92323604488412 0.049304909805795
"ALDH1A1" -0.0648750419610534 8.98419285624514 0.82445823253535
"ALDH1A2" -1.25393293703708 3.2114988406198 2.95764516006016e-05
"ALDH1A3" -0.815082077944908 2.54195781942227 0.00649603798893121
"ALDH1L2" -0.695732538794969 -3.65945269025936 1
"ALDH2" -0.061134864533635 10.2103527068983 0.834388878702988
"ALDH3A2" -0.123344791954787 8.9710214100805 0.673219664362705
"ALDH3B1" -0.552485788970599 0.497940297645958 0.0834503499813029
"ALDH4A1" 0.222015628722698 7.04263722641782 0.44836298549447
"ALDH5A1" 0.199351981612467 6.32924060298834 0.496170107886989
"ALDH6A1" 0.270882955190868 7.12678439881845 0.354985681395131
"ALDH7A1" 0.21296108012139 9.03051467378629 0.466666237359112
"ALDH8A1" 0.328551014942423 7.26858452148926 0.261925642818522
"ALDH9A1" 0.404511892466323 9.74650846103803 0.167203668788868
"ALDOB" -0.0688184637387477 13.9818655569367 0.813904096173196
"ALDOC" 0.0466830279771754 3.59683044758992 0.876858759929402
"ALG10" 0.0409528134903142 3.63560944392705 0.890617982036733
"ALG11" 0.169844323001319 3.19940148613142 0.567847630298405
"ALG12" 0.38178074921183 5.62917881771013 0.193367325755591
"ALG13" 0.173996784178977 1.19102987562028 0.577882194143931
"ALG14" -0.511383676420646 3.29270351636548 0.0847238844699571
"ALG2" -0.179529290516152 4.71120002861759 0.54130801532895
"ALG3" -0.248928333942442 3.45454180681133 0.400269626475503
"ALG5" -0.0780406110233946 4.86055694832201 0.790805493522199
"ALG6" 0.22645964467406 3.71823557171322 0.444242969648878
"ALG8" 0.188921993368562 3.62959761563936 0.523596848492228
"ALG9" 0.0419715856921888 4.73479989649653 0.887432698564311
"ALK" 0.618164702129244 -1.0031310426835 0.088526442547564
"ALKBH1" -0.0963123046535913 3.48184151735765 0.745880972269044
"ALKBH2" 0.281051848009984 2.2530985056014 0.349842451659987
"ALKBH3" 0.00476048622812682 2.21071745233911 0.992331131095707
"ALKBH4" -0.18698208567377 1.21830808950257 0.552383956951751
"ALKBH5" 0.202498570611131 5.92080056177626 0.489671079255563
"ALKBH8" -0.0451813299697339 1.92033380148781 0.886877399641887
"ALMS1" 0.368793279738867 3.88417358668515 0.211215751656039
"ALOX5" -0.613081417611454 2.55670201865825 0.0404724744160172
"ALOX5AP" -0.816539517180286 1.94513577455977 0.00715858183704485
"ALOXE3" -0.871871703937952 -3.5400608038293 0.696700633577448
"ALPI" 0.00514918977537807 -0.190923806310357 1
"ALPK1" -0.21584148863812 0.676871291318188 0.497244441365883
"ALPK2" 0.0889122425505569 0.280927755570628 0.827555768244159
"ALPK3" 0.0687803925650571 1.57796867157535 0.822097134236156
"ALPL" 0.0912408990778779 1.51814289328643 0.766808286002475
"ALPP" 0.0585561484965522 0.524892977262236 0.878206712232716
"ALS2" 0.0552351259353224 4.80747028062482 0.851109420006099
"ALS2CL" 0.0845402906138127 3.57216122448146 0.774509269417077
"ALS2CR8" 1.07695147474488 0.687449908042609 0.000682065621922847
"ALX1" 0 -3.78523326007695 1
"ALX3" -0.36206481974593 -3.29066117696445 1
"ALX4" -0.7036279042836 -3.65554409082365 1
"ALYREF" -0.0924438882963348 4.76515892718191 0.753357995208618
"AMACR" 0.213666270107879 6.55295485996136 0.465658065165564
"AMBP" -0.0462769549888739 11.5181902684122 0.874233116466436
"AMBRA1" 0.0143976766059352 4.67309742575659 0.961512712239777
"AMD1" 0.397311168610385 4.67914608828519 0.176949937014022
"AMDHD1" -0.218910928855871 7.26953360837565 0.454546466281512
"AMDHD2" 0.154990344891054 3.43948288740759 0.602301435322121
"AMER3" -1.81990567934092 -2.25658172218515 0.000373726716910485
"AMFR" -0.0435552962793661 6.89879879375256 0.881737003353641
"AMH" -0.645134870598252 -1.59448653471591 0.122460842791489
"AMICA1" -0.736861511544381 2.24056435979498 0.0146468011653819
"AMIGO2" -0.686385840160645 0.838502961913389 0.0290486031267922
"AMIGO3" -0.639113671484811 -1.25050520431793 0.114004643156441
"AMMECR1" 0.118540289002083 3.69923890180656 0.688012631588715
"AMMECR1L" 0.226334882240007 3.38562546160634 0.444615628898858
"AMN1" 0.130500835389285 1.36716748315864 0.677827867216026
"AMOT" -0.306426865807403 4.68896744661977 0.297471187071643
"AMOTL1" -0.140229260316549 1.45482350310964 0.647908788383279
"AMOTL2" -0.690606445688154 2.63839458331445 0.020735557405821
"AMPD1" 0.274663535293421 -1.56954542715822 0.448504664492751
"AMPD2" 0.0161622248912835 3.16790503850834 0.95898832911311
"AMPD3" 1.04255993471859 -0.875957054096207 0.00325448806830644
"AMPH" 1.10909096808299 2.19975089157049 0.000273061935640215
"AMT" -0.35070869342047 4.83982985074704 0.233022059420258
"AMY1A" 0.000448890366498621 7.03827199950638 0.998975112458889
"AMY2A" 0.267716533432624 -0.194318628241574 0.423116088093342
"AMZ1" -0.00218870520976656 -3.2864435906679 1
"ANAPC10" 0.267568511256982 1.9513396980847 0.377469824310724
"ANAPC13" -0.273735765437049 2.4764212698515 0.36149564856284
"ANAPC15" -0.218917799597875 4.7496431483653 0.456568577319144
"ANAPC16" 0.0872178098023447 4.23945557276382 0.767218463637945
"ANAPC2" 0.00690522261733419 4.06820246425231 0.982503308343409
"ANAPC4" 0.379468243184033 3.94582689702771 0.198635745167135
"ANAPC5" 0.185217741868489 5.03584852207128 0.528539942619382
"ANAPC7" 0.122268191388799 4.10499632708822 0.678308070850832
"ANG" -1.05310235989671 2.70493651008597 0.00046250301129188
"ANGEL1" 0.034021966335912 5.01942413745077 0.908100209096729
"ANGEL2" 0.0027992900139308 3.88431123554381 0.99320268997389
"ANGPT1" -0.175208741204732 1.77820818337793 0.560964077008244
"ANGPT2" -0.670824189455523 2.60351892193105 0.0248703304034553
"ANGPT4" -0.453327099582364 3.45439155994889 0.12567202228276
"ANGPTL1" -0.437903389193197 -2.85499756024199 0.618458902488644
"ANGPTL2" -0.830495562610887 4.26271242513987 0.00503363015584535
"ANGPTL3" 0.542344878758251 7.78364418918883 0.0644898891327462
"ANGPTL4" 1.11863358324514 5.89907423750277 0.000161049247389086
"ANGPTL5" 0 -3.78523326007695 1
"ANGPTL6" 1.38558805529724 -3.26558741156119 0.209508799376671
"ANGPTL7" -1.46723133111498 -3.12876248670915 0.0688519689577879
"ANK1" -0.393898262146368 1.42751376081734 0.201773251174906
"ANK2" 0.186623962308356 0.562486706554689 0.568442732157855
"ANK3" 0.104115498437554 6.27278588480853 0.722208081013972
"ANKDD1A" -0.384346311419992 2.31681771993614 0.200276460111323
"ANKDD1B" 0.526584685713755 -0.275800778292311 0.124323532728512
"ANKFN1" -1.66818554905599 -3.69114489121612 0.505054841160397
"ANKFY1" 0.0964843277458686 6.48456870188563 0.741844721198885
"ANKH" 0.0429443792750964 6.1140063825452 0.883492833719684
"ANKHD1" -0.165544691426729 5.1812826645162 0.5728569607821
"ANKIB1" 0.178053576448078 3.54157135091911 0.546562636179485
"ANKK1" 0 -3.78523326007695 1
"ANKLE1" 0.281000696419911 0.165339747083171 0.399438096755407
"ANKLE2" 0.0180195859182624 5.15181056510863 0.951405802615785
"ANKMY1" 0.0524097225633147 2.20831627640542 0.862972678003487
"ANKMY2" 0.15820797002858 4.51993268781134 0.590663856196486
"ANKRA2" 0.341553307562247 4.24272693800843 0.246583874644521
"ANKRD10" -0.199302676004537 3.68178172964281 0.500095985132037
"ANKRD11" -0.195342367410945 5.56601804727285 0.505504612522581
"ANKRD12" -0.203397663615017 4.17516949786185 0.489529903118452
"ANKRD13A" -0.0679590970728968 5.77284745053849 0.816896790424906
"ANKRD13B" 0.030533295573686 -1.27122141663949 1
"ANKRD13C" 0.0794394416713708 4.43212348516832 0.787650952310597
"ANKRD16" 0.0761778331981527 2.3577022614877 0.803119713612448
"ANKRD17" -0.100602243037063 5.70242921693586 0.731611398008272
"ANKRD22" 2.39359562692077 0.719233838970704 1.43249743154948e-12
"ANKRD24" -2.6700739667054 -3.57299446564894 0.0689124702930104
"ANKRD26" 0.175195862124263 2.85199203281625 0.55717153589217
"ANKRD27" 0.460972774332431 3.09214285919519 0.120422882338408
"ANKRD28" 0.108004570632485 4.80721001630857 0.713092197638194
"ANKRD29" 0.414777914084837 -1.72260006476985 0.321127793593479
"ANKRD31" 0.546505681814329 2.80154976803114 0.0667514078422455
"ANKRD32" 0.621062726876298 3.48770041076958 0.0363707774720238
"ANKRD33" 1.09714069431005 -1.16809961999207 0.00509423580335348
"ANKRD33B" 0.250568858959119 -0.24810554937721 0.41972204237251
"ANKRD34B" 0.4137002113332 0.654535115317961 0.19406268248604
"ANKRD34C" -2.41909769909097 -3.60715894833811 0.132619829277601
"ANKRD40" -0.27127998885404 2.49830055596306 0.365997902688125
"ANKRD42" 0.317288838678788 0.573035650478851 0.325480907494524
"ANKRD44" -0.14584577410836 4.16424933479166 0.620999123087118
"ANKRD46" 0.210177276614945 3.80071779481915 0.476597897544336
"ANKRD47" 0.251507772236029 3.78567104818026 0.394895662610067
"ANKRD49" -0.0246723914353517 2.98823489139845 0.936778041068586
"ANKRD50" 0.0495444161488773 3.47649416759153 0.867595410514838
"ANKRD52" 0.119788697067893 1.53933147491277 0.688559124911635
"ANKRD54" 0.196151790417417 1.40292549840539 0.531675679666271
"ANKRD55" -0.453683804304234 -2.56978171696417 0.519657072808104
"ANKRD60" 0.361501131270037 -0.871293611061825 0.344649722810902
"ANKRD6" 0.300805479526941 1.5728025997818 0.32728330245504
"ANKRD9" 0.230845233159756 4.07659671612732 0.432302287852376
"ANKS1A" 0.0537626466365532 4.22879479561084 0.855675177100591
"ANKS1B" -0.484341711168939 -0.0672357950510257 0.146118679997792
"ANKS3" -0.0259856349552842 3.7262393060195 0.930900013693998
"ANKS4B" -0.237296870265531 0.136426068500066 0.459623585316132
"ANKS6" 0.279146689599653 1.88011820072408 0.356599949858252
"ANKZF1" -0.0947983550179644 3.55878749498521 0.749984913704495
"ANLN" 0.947342559048755 1.06728898558271 0.00225595044771267
"ANO10" -0.192702304439845 2.90511992586777 0.517375290856128
"ANO1" 0.128254229731626 5.42727255787837 0.661734024699647
"ANO2" 0.667702219046997 -2.55661391955653 0.244704356667655
"ANO3" 0.631273464745413 -2.14173572185636 0.152139417979665
"ANO4" -0.112724784397526 -2.86061521921613 0.868288532583919
"ANO5" 0.331881473758367 3.97239119713575 0.260250019657583
"ANO6" -0.195479939447712 -1.71901377801223 0.777403685293579
"ANO8" 0.412520308259399 1.22817202735815 0.183339723727693
"ANO9" -0.343880757010607 2.66102833400476 0.250559727700534
"ANP32A" -0.193427949583541 6.78237428024964 0.508875412029418
"ANP32B" 0.238151070917622 5.75488159623178 0.416786422515759
"ANP32E" -0.028299810669125 7.48665656507765 0.923035642667846
"ANPEP" -0.358562689430345 8.52567922105463 0.220738757433851
"ANTXR1" -0.237715383817701 2.0807064549712 0.431842096510813
"ANTXR2" 0.075988701230212 6.13515113861757 0.795619702077027
"ANTXRL" -0.425774936900975 3.48504764386446 0.150369540079923
"ANXA10" 0.648716654567956 -3.43383946589589 0.737142594981209
"ANXA11" -0.0228657925028987 4.82139242797076 0.938503830585913
"ANXA13" 0.700058432902106 3.6086161291774 0.0181613715145399
"ANXA2" -0.350431621046526 4.0069089302161 0.234543802319282
"ANXA5" 0.313710937163847 9.03546869769765 0.283815793687351
"ANXA6" -0.0156363038804374 5.93031707956043 0.957729494845389
"ANXA7" -0.0218456157296479 5.48707279584366 0.940771051292354
"ANXA8" 0.388418508818462 0.597504429744411 0.212204237396075
"AOAH" -0.478373091934858 1.81932731323631 0.114888944772095
"AOC3" -0.610711073015799 4.46924646815643 0.0384034578992108
"AOX1" -0.421097966033943 2.33120313055119 0.159743860646649
"AOX2P" 0.469793635812027 0.033651630791657 0.155812758439815
"AP1AR" -0.0370445240433731 5.8776847380624 0.899735334534677
"AP1B1" 0.0273058618938248 5.18472182377404 0.926478175426337
"AP1G1" 0.130146439421743 6.02385596268279 0.657050480942083
"AP1M1" 0.00536670035503816 5.14724346030214 0.985972983611377
"AP1S2" 0.243566996648798 4.6747609556287 0.407631393264717
"AP1S3" -0.182374385326846 4.61524934732989 0.534973977038124
"AP2A2" 0.237592470020725 5.63915833348277 0.417909421604717
"AP2B1" -0.100843055714249 5.06114764041568 0.731439290964105
"AP2M1" -0.0165968053804267 7.39365338761456 0.954796307776105
"AP3B1" 0.310875063168147 5.09727562501728 0.289962448463848
"AP3B2" -0.200131338041022 0.133947924199811 0.548174660877759
"AP3D1" 0.0636291272707675 5.58476070457535 0.828475843912191
"AP3M1" -0.172712198006955 6.30558293385844 0.555473288439703
"AP3M2" 0.315138645404771 5.47765218256306 0.282982269445684
"AP3S1" 0.278808925722904 6.95671429978793 0.341145534082946
"AP3S2" -0.218201910714939 4.03011553691768 0.459344808643213
"AP4B1" 0.31106056608198 3.3935067593698 0.293431806341058
"AP4E1" 0.220082156071166 4.09129041255115 0.454891263770136
"AP4S1" -0.434946547177019 2.86601467376895 0.144297840167298
"AP5Z1" -0.147932343452826 4.48550084605928 0.61530147206307
"APAF1" -0.0228025047204177 3.96144940911957 0.939588818187312
"APBA1" 0.133893456538507 -0.51220297289256 0.709664012718199
"APBA2" 0.592594500839798 -0.739675031213323 0.103398275413563
"APBA3" 0.0283074646186539 2.7922137368964 0.926001047127907
"APBB1" -0.275691012343875 -0.263458906348798 0.41723624366493
"APBB1IP" 0.30591602905009 3.38649932366128 0.301245902475197
"APBB2" 0.205104424778414 2.9455231214695 0.490594747936571
"APBB3" -0.339766655207239 2.51786296884878 0.25764403043095
"APC2" -0.121198620710259 -3.61716300291776 1
"APCDD1" 0.542415460312031 -0.816020447795842 0.125638540643784
"APCDD1L" 0.366285363079431 -1.04654596327381 0.353026091941175
"APEH" 0.150684721024677 5.42492482742798 0.607809669879731
"APEX1" 0.122650544992545 -0.344116485774672 0.719682281537572
"APH1A" -0.0276272014235896 3.59507737938694 0.926121373327608
"API5" 0.072903122847105 5.67875583301996 0.803744660824595
"APIP" -0.0473851610480627 5.4574757893907 0.871971384118397
"APITD1" 1.25434028668528 1.97950525972998 4.46372380767041e-05
"APLF" -0.145283418207639 3.75669199175919 0.623607628899306
"APLN" 0.0852262219865015 -1.51777567635768 0.854747750962342
"APLNR" 0.104852750720632 1.54648302592134 0.742093911891001
"APLP2" -0.0262161549940064 7.71682546844065 0.928645012330931
"APOA1" 0.31323245862381 13.4045571725574 0.284436955925868
"APOA1BP" 0.584430877540824 3.47850773382564 0.048965102671103
"APOA4" 0.355357726089715 10.1268535863586 0.224782069735556
"APOA5" -0.0234363326367883 7.22691121467285 0.936214132118457
"APOB" -0.224945303181684 12.1932520770894 0.441861386940463
"APOBEC2" -0.631045375461076 0.511893098254449 0.0482825602689724
"APOBEC4" 0 -3.78523326007695 1
"APOC3" 0.658583451860432 11.639409401142 0.0248923154506608
"APOD" -0.174263900792188 -2.34990047098254 0.825465940130593
"APOH" -0.435780072894646 12.3301600588343 0.136799742610768
"APOLD1" -1.80125094055163 1.36610181137802 1.32363028751087e-08
"APOO" -0.064751466011397 4.79270590088942 0.826040761559389
"APOOL" 0.118055734207182 3.51684816752431 0.689786343671628
"APOPT1" 0.130016409221743 4.16981381161145 0.658876435006779
"APOV1" 0.344192364140507 -1.60562515985794 0.395371890120466
"APP" -0.00070885338572101 8.4710698835915 0.998097308263108
"APPBP2" 0.16897499458423 4.83096363741168 0.565341944858524
"APPL1" 0.303160103157993 2.59822998083801 0.309499395242162
"APPL2" -0.0904949730107005 0.776232530106671 0.785410650551418
"APRT" 0.0788277830314675 0.507945786612809 0.815644965472918
"APTX" -0.333830863661506 3.82258212495652 0.258044904742753
"AQP10" -0.0028813145900299 2.38406536038292 0.995342487474864
"AQP11" -1.09975091364344 5.38390888091406 0.000209137910791369
"AQP12" -0.531212402229192 -2.94216149763259 0.476439526699567
"AQP2" -1.65175302614057 -3.69754949900958 0.505054841160397
"AQP3" 0.290659150431961 3.78382330585256 0.3248745982589
"AQP4" 1.51271455689642 -3.70248469817146 0.505054841160397
"AQP5" -1.37454089850465 -1.76829486979795 0.0019230126277838
"AQP7" -0.653675193040035 -2.3050395367051 0.205414455735127
"AQP8" 0 -3.78523326007695 1
"AQP9" -0.0762574444230626 9.55276183809992 0.794269743171599
"AQR" 0.0901514711556578 4.77719442135945 0.759128868514362
"AR" 0.435958443943693 4.65705131847153 0.13846935601843
"ARAP2" -0.181208775767982 1.34730770212121 0.562190640311444
"ARAP3" 0.131548604767331 3.33178143551401 0.658698268579652
"ARC" 0 -3.78523326007695 1
"ARCN1" 0.0813177318040911 6.41575133095196 0.781308147601041
"AREGB" -2.18268416443154 1.71225387857002 7.02999242803625e-12
"ARF1" 0.150142052741007 7.80567251590155 0.607848551475206
"ARF4" -0.00631367671232622 7.33272873814952 0.98290256171124
"ARF6" -0.0064363354713279 4.47097392317694 0.983462364509306
"ARFGAP1" 0.029528450565497 4.95278385799396 0.920389615038314
"ARFGAP2" 0.132186084277272 4.89371745215949 0.652999663786344
"ARFGAP3" -0.0506357632361097 5.83903135496582 0.862992397838125
"ARFGEF1" 0.121557263692151 5.35371662356263 0.678787561145263
"ARFGEF2" -0.209330859227118 6.93214131482513 0.474692760772128
"ARFIP1" 0.10309287919378 5.4129084770768 0.725293829782543
"ARFIP2" 0.191018680315013 3.58001597014479 0.51844409279616
"ARFRP1" -0.216273763046306 3.47447204883561 0.46585637780288
"ARG2" -2.54188952488232 1.86528543420259 3.21179600359151e-15
"ARGLU1" 0.123478523235781 6.21802192195894 0.673444204113958
"ARHGAP10" 0.0723891042140091 3.18456796783133 0.808678227882547
"ARHGAP11A" 0.659034945574734 4.94985020320286 0.0252958967044714
"ARHGAP12" -0.315504947375614 3.99950551775952 0.284825788095956
"ARHGAP15" -0.430709800897047 2.46452909802152 0.150179883725323
"ARHGAP17" -0.0885223972443611 5.09240065049392 0.763454382155397
"ARHGAP18" 0.232422956982572 3.53244220716681 0.432837380706766
"ARHGAP19" 0.734756006893954 0.979668009016093 0.0183653546116242
"ARHGAP20" -0.852431685979604 1.01641811917648 0.00630153058539167
"ARHGAP21" 0.0971442610567183 5.87022086590888 0.740297125820142
"ARHGAP22" 0.147369503225196 3.23219668908194 0.61901258157025
"ARHGAP24" 0.37786097597344 5.03906694271952 0.198393031397962
"ARHGAP25" -0.338128449255758 2.80114890334565 0.256368142717976
"ARHGAP26" 0.179548095562204 2.30388901865992 0.552446322997323
"ARHGAP27" -0.506459238410055 2.63504328892404 0.0899103581307224
"ARHGAP28" -0.129171958030936 3.60444787952886 0.66349464136751
"ARHGAP29" -0.214540143818373 4.94634240855743 0.465329107271398
"ARHGAP31" -0.0256004140059143 3.78177139390486 0.93177075511604
"ARHGAP32" 0.0810086844865401 2.4077799515341 0.78935097521388
"ARHGAP35" 0.0886573446991036 3.93931056492531 0.764488319814957
"ARHGAP39" -0.0441378593642891 4.42704610971319 0.881609649692527
"ARHGAP40" 0.404518362857475 0.172923034217871 0.209675949078775
"ARHGAP42" 0.17011196162264 4.59329515021946 0.562805021063999
"ARHGAP44" -0.127110525743819 -0.567091602718954 0.748652539888635
"ARHGAP5" 0.177177202732993 4.67597260107379 0.54646033753149
"ARHGAP6" -0.50782537883843 2.12120201571303 0.0922682719959909
"ARHGAP8" -0.0606966871363041 1.89386988849889 0.846829641455166
"ARHGDIA" 0.00409366781971661 7.81847011894546 0.988962335249886
"ARHGDIB" -0.198974925071338 4.57831974278289 0.498672864374867
"ARHGDIG" -0.0957872390447806 -1.17084015781591 0.848195801448801
"ARHGEF10" -0.12472575731821 2.23966885345889 0.681221034627617
"ARHGEF10L" 0.332735463999392 5.19245667688609 0.257274524935025
"ARHGEF11" 0.0532860739328344 4.74757346891917 0.856790501765328
"ARHGEF12" -0.00268612085268161 6.7911428916234 0.992816620273554
"ARHGEF16" 0.562252167206496 4.24433394138395 0.0566430288901428
"ARHGEF17" 0.226763996792202 2.84710607333128 0.448286170387608
"ARHGEF18" -0.160161208389377 6.7817407183272 0.584353877378495
"ARHGEF19" 0.108029326649071 0.98828592577036 0.727872724948595
"ARHGEF26" -0.0387421005511234 4.10608442656357 0.896854028640422
"ARHGEF33" -0.764379377593925 1.61427212212469 0.0122293608601313
"ARHGEF37" -0.0509170363984487 1.82936154236254 0.864881867928915
"ARHGEF38" -0.104833793659489 1.88110660509324 0.724253172167692
"ARHGEF4" -0.845356279016922 0.0199060548967824 0.00956406864415453
"ARHGEF6" 0.124058254014495 2.91879363733643 0.676937119863957
"ARHGEF7" -0.0711161504042495 4.2914737724332 0.809695018878383
"ARHGEF9" 0.111987482048021 0.939650306823626 0.728281139707204
"ARID1A" 0.207601404465103 4.56659363078033 0.480213525978994
"ARID1B" 0.192242995324597 5.13170763663503 0.512593639050135
"ARID2" -0.0404365024085272 4.39976577822725 0.891679201547335
"ARID3A" 0.590142077190557 3.10189206050215 0.0472409269816884
"ARID3B" 0.912449866407791 2.50536601296103 0.00239662933220232
"ARID4A" -0.0212340889063322 4.15894032187137 0.94347338790885
"ARID4B" 0.0747477982650885 4.3881034656235 0.799609147668736
"ARID5A" -1.18985334148731 2.40162835854677 8.77041792469103e-05
"ARID5B" -0.366190477606062 3.69603552199319 0.215243034666919
"ARIH1" -0.292039465214104 9.04452265362212 0.318346887635076
"ARIH2" -0.386770231685118 4.9126802022762 0.188311112535082
"ARL10" -0.867000378456553 1.89547010796236 0.00427611891891554
"ARL11" 0.51800448302657 -0.15470280132662 0.123331487059057
"ARL13A" 0.345973119586747 -1.94255492051886 0.519038431060275
"ARL13B" -0.111124754733508 3.50054835299544 0.708281768816668
"ARL14EPL" -0.645200913807343 -3.39235696848908 0.76564104179444
"ARL15" 0.0824804398614824 3.13784533572493 0.78307837532396
"ARL16" 0.0474137566764284 -0.14446424730552 0.903734735159601
"ARL2" 1.07576458706458 -2.75917392007325 0.0430129964603695
"ARL2BP" 0.0430639675757702 1.73095600759615 0.892674456176795
"ARL3" 0.0944415546476383 2.52841626964109 0.754445025093937
"ARL4A" -0.032576662576911 5.55582133149685 0.911749372782018
"ARL4C" -0.106979470584674 2.74778989084918 0.722466344790488
"ARL5B" -0.529057779977902 5.80206830208335 0.0716799906161288
"ARL6" -0.0819697517322416 3.10535893283199 0.78363031696614
"ARL6IP1" -0.0122255561592115 5.68096807760581 0.966915054277967
"ARL6IP4" -0.0240939564597804 3.88275005327052 0.936175333720824
"ARL6IP5" -0.0292024716303055 4.5800357947456 0.921416803367178
"ARL8A" 0.075981883610532 4.07818610200871 0.797606538920905
"ARL8B" -0.161436737786546 5.4999023944835 0.582092762382505
"ARL9" -0.429604617706185 2.71157515545936 0.150160836910563
"ARMC10" 0.0611138216904034 1.41396613240873 0.847166970018391
"ARMC1" -0.0559726296036248 4.87324343002055 0.849276153515602
"ARMC2" -0.236220301363839 -0.420116570806317 0.503171469492705
"ARMC3" 0.112273856842441 -2.02266104699213 0.862461204134072
"ARMC4" 0.626868587939749 -3.42537662024839 0.76564104179444
"ARMC6" -0.229111838227613 4.64007824875682 0.435934851058786
"ARMC7" -0.0103295858157232 4.39795876381891 0.972789953847568
"ARMC8" 0.0352315370512855 3.99727612830055 0.905844229513114
"ARMC9" 0.235425330434533 2.48576689044484 0.433180543615292
"ARNT2" 0.431592041070377 2.13964572446078 0.149878397725949
"ARNTL2" 0.243924392522667 3.62756173498992 0.409505971102889
"ARPC1A" -0.0477294408237127 5.90571801438343 0.870762884990589
"ARPC1B" -0.0114532293960794 3.96134021293732 0.969841114609583
"ARPC2" -0.00151574854884673 5.55798067376244 0.996126288506147
"ARPC3" -0.131968769945526 5.76736226665409 0.65265151373865
"ARPC4" -0.000605515515138267 4.7843340151233 0.998802180328511
"ARPC5" -0.145868036218807 6.64623279660249 0.618453556872781
"ARPC5L" -0.518375183213571 3.35823324032358 0.0806202722181004
"ARPP19" 0.0900766094975016 4.02327494449212 0.760864344034659
"ARPP21" -0.834513691996383 1.45522845017591 0.00652982336218661
"ARR3" -0.479718974577385 -1.51146735957456 0.203770772186339
"ARRDC1" 0.354139548832123 3.23479131523694 0.232655267333145
"ARRDC2" 0.35599494758839 6.46081926902742 0.224418676236824
"ARRDC3" 0.0606240577062802 6.75565952656193 0.835977251419358
"ARRDC4" 0.964899561933388 4.98308683859141 0.00111500342228155
"ARSA" 0.0477536508272017 3.74855035704049 0.872819241371802
"ARSB" 0.199625207415449 4.27419732380622 0.498577765492564
"ARSD" -0.751051200374635 5.16703487342907 0.0108769981227356
"ARSE" -0.301731444902856 4.41577393820834 0.305328064682468
"ARSG" 0.144273216620908 1.79527536947424 0.641947975511235
"ARSH" 0.100018542733594 0.967881522253103 0.750292606533315
"ARSI" 0.661085153548489 1.11454840606304 0.0318737664819049
"ARSJ" 0.238664063393364 1.08608648604972 0.442537760257431
"ARSK" 0.0494561063621398 4.92419706505847 0.866903833943219
"ART1" 0.127697041322101 0.203131311241133 0.717589368443011
"ART4" -1.36783720364306 -2.65700250900979 0.0169625298191451
"ART5" -0.25670145915208 -1.02983092580077 0.51144221656736
"ART7B" -0.384925665301631 -1.45377145926024 0.349044048128082
"ART7C" -0.0316382128165338 3.20062376649292 0.916417544820332
"ARTN" 0.132918509025385 -2.62836615446322 0.787329642229969
"ARV1" -0.125601088252439 4.05281649045965 0.670640613089711
"ARVCF" -0.119191795232294 5.27197148729573 0.684887135865762
"AS3MT" 0.24005421853792 4.88322186086021 0.41406299862772
"ASAH1" -0.255458809354814 6.39632420892577 0.383190687575985
"ASAH2" -0.00910745412943722 0.283196879169351 0.985598235830164
"ASAP1" 0.0499625237466756 2.43251663120344 0.869165848579548
"ASAP2" 0.12528881558632 0.157177478811479 0.692628606115604
"ASB10" 0 -3.78523326007695 1
"ASB11" -2.06802555346996 -3.65775544908489 0.257582261740595
"ASB12" -0.392786566461949 -1.44586899889666 0.29773573725693
"ASB13" 0.322546028434204 3.1351458146512 0.277808176200329
"ASB14" -0.289956670298199 -2.62650100075283 0.787329642229969
"ASB15" 0.808287485577443 -2.94503985179346 0.283864620973946
"ASB18" 0 -3.78523326007695 1
"ASB2" -0.178237092736342 0.889786128331667 0.572913287112684
"ASB3" 0.103001475516116 2.55514057987697 0.731985438405072
"ASB4" -0.899616864346004 -3.52940328100707 0.469226108760535
"ASB5" 0.221359092631829 3.47642346241657 0.453744895598304
"ASB6" -0.0485235553376911 3.33785173178479 0.870682496993144
"ASB7" 0.0188411282431942 2.35873251596759 0.951425610431723
"ASB8" 0.19307491874669 2.871340154222 0.516898311637759
"ASB9" 0.262725821679912 5.58643093837114 0.370542515142892
"ASCC1" -0.266796825992142 3.05338311637843 0.369398237564948
"ASCC2" -0.313579920872895 4.1395576768854 0.287373612828183
"ASCC3" -0.165058947955055 5.03113589045925 0.574106663271217
"ASCL2" 0.316912751400605 -2.17551789963405 0.564852011094619
"ASCL4" -0.870386620337209 -2.68262372877436 0.114654630155205
"ASF1A" 0.276128327835481 2.43388794500212 0.356679961101871
"ASH1L" 0.0282136243664014 5.60622630466319 0.92346491382634
"ASH2L" 0.0181756492238731 4.29934475260504 0.951794278060145
"ASIC4" 0.196868353305062 -3.25747465529045 0.804129460281774
"ASIC5" 1.39005217212463 -3.0388946285845 0.079347872955257
"ASIP" 1.45289504744551 -3.54076686362595 0.232823581035219
"ASL1" 0.0823806489887401 0.249596373909727 0.824363246178344
"ASL2" 0.092317216269243 1.0949533659587 0.77851688274428
"ASMT" 1.07143958438598 -3.46061453654296 0.308476217028128
"ASMTL" 0.184801286091525 6.38723153213055 0.528201451941887
"ASNS" 0.410579577689308 5.40025869737956 0.162016444894233
"ASNSD1" -0.264321525720088 4.36758570067455 0.369423851739992
"ASPA" -0.690109948924193 4.19188201069365 0.0195731362835972
"ASPG" -0.857985104109364 6.33989519439938 0.00361586264160891
"ASPH" 0.398032783881457 5.1806354994346 0.175459832198305
"ASPHD2" 0.996356983403229 -2.22494026134341 0.0421844103109076
"ASPM" 0.233640438187917 3.50827731383783 0.429917850630255
"ASPN" -0.12820090025697 0.776775479003414 0.678541461557663
"ASPSCR1" 0.221313629927863 5.16584041954383 0.45102081689807
"ASRGL1" -0.43288738866496 3.71277677863186 0.143134685162528
"ASS1" 0.547889072777331 5.84363469239701 0.0622948721400362
"ASTE1" -0.231823779337452 0.0384411790968607 0.494985191723275
"ASTL" 0.834855235074984 -3.29913626091301 0.415483702489939
"ASTN1" -0.551457488336481 -0.539018419855071 0.113851604194792
"ASTN2" -0.963077526897207 -1.60397472313402 0.0177365748254925
"ASXL1" 0.458342161199907 2.99541075636485 0.122978566497452
"ASXL2" -0.071888221098519 3.90505794752851 0.80931343244397
"ASXL3" -0.702786695716787 -0.780910209264201 0.0473173616529552
"ASZ1" 0 -3.78523326007695 1
"ATAD1" -0.3517037911893 5.11319898026737 0.231153948462908
"ATAD2" 0.36429663369454 4.57562575484257 0.215852251973771
"ATAD2B" -0.0967490599895356 3.812901228948 0.744614687696816
"ATAD3A" 0.203151704090513 4.30637035708749 0.490390484455816
"ATAD5" 1.19983316784746 2.95984470751273 6.67485127792344e-05
"ATCAY" 0.350631266150349 -2.0810147497538 0.531974432727983
"ATE1" 0.0417378095451096 4.20018258992383 0.887976853162468
"ATF1" -0.0181476712519696 5.91138979743445 0.950885425410025
"ATF2" 0.233461647514227 3.39486394936618 0.429843662389154
"ATF3" -1.54853525924696 2.26948151659999 4.54615231456136e-07
"ATF4" -0.21810288399396 8.86699965607916 0.455980856991073
"ATF6" -0.00899514004362507 3.70301355456339 0.976416024086583
"ATF7" -0.0448519795298085 0.557179146534238 0.892468942545047
"ATF7IP" -0.0267893165056864 4.0402079824129 0.92892527874819
"ATG10" 0.433701800484441 3.6236186064373 0.14318927105163
"ATG12" 0.0750358888075938 5.55661298919862 0.798419372529568
"ATG13" -0.0168837673337274 7.04074526653043 0.954067277524303
"ATG14" 0.402912571391925 3.59978730035818 0.172987658247604
"ATG16L1" 0.114793519324384 4.35733636271078 0.697154144700123
"ATG2B" -0.0875735630561972 5.70379234266437 0.765329522899182
"ATG3" -0.162057513117728 4.74350085410896 0.581621978400747
"ATG4A" -0.0145552252810062 4.00172626567903 0.961777649165375
"ATG4B" 0.10761176679186 3.16634301727219 0.718251719148973
"ATG4C" 0.135662901867719 2.23428334459025 0.653192362194009
"ATG5" -0.0757646298828237 4.30757039844102 0.797357983278719
"ATG7" 0.125724807974539 3.1244996221578 0.672507498922709
"ATG9A" -0.0934326241147683 5.67793722707713 0.750040519653458
"ATHL1" 0.343669048726427 2.82376850408493 0.248747594165008
"ATIC" -0.358551609945107 11.5350433886683 0.220622954573459
"ATL1" 0.287272693699424 2.47167433903392 0.339516790561136
"ATL2" 0.010276503005066 5.7397620081357 0.972479702389711
"ATM" -0.0584155369789327 4.65978059436554 0.843197713203849
"ATMIN" 0.330592942706825 3.68748518821427 0.263171656302361
"ATN1" 0.394689392025684 2.85275587096483 0.185974342232944
"ATOH1" 0 -3.78523326007695 1
"ATOH7" -0.734673279829313 -1.91334289594047 0.110766588896823
"ATOH8" -0.752078081032507 3.69274903944197 0.0112084487798832
"ATOX1" -0.282503222021837 5.99040233298103 0.335228950106071
"ATP10A" -0.262931752759308 2.21095803491845 0.38208535835426
"ATP10B" -0.483568118959657 1.23668648621351 0.122177178542381
"ATP10D" -0.449526322712338 3.1681988512002 0.129721309003594
"ATP11A" 0.0464267429238549 1.74550024339449 0.877772210886613
"ATP11B" 0.105130678657608 5.77662454383121 0.720033004037935
"ATP11C" 0.0982579290378384 8.13327820763074 0.736954856141954
"ATP12A" 0.12778359213256 -3.20040554062961 1
"ATP13A1" 0.02284055729189 4.45797098500788 0.939009206612385
"ATP13A2" 0.779655673303023 2.92725254671689 0.00909755723642574
"ATP13A3" 0.169948732592793 5.32521199779388 0.562141485781598
"ATP13A4" -0.19820952054809 -3.13383654501316 0.829604676595541
"ATP13A5" -1.12606969477202 0.390492495843613 0.000511694106278716
"ATP1A1" -0.188599205160239 7.31549703987087 0.519266004471667
"ATP1A2" -1.38716403307207 -1.50444049494069 0.000724409825685821
"ATP1A3" -0.711333975608709 1.65817267129132 0.0196357814769745
"ATP1B1" -0.700337310505612 6.18964558189081 0.0172837306587054
"ATP1B3" 0.534176620189397 4.39012607140238 0.0700646381513025
"ATP1B4" -0.865536249747843 0.44284201565479 0.0075913206071598
"ATP2A2" 0.188382198241184 6.07410088474422 0.520328636089465
"ATP2A3" 0.172914878272771 2.02365341272014 0.565421313780658
"ATP2B1" 0.0924016481201975 4.95859708254546 0.753342720337758
"ATP2B2" 1.48983184932386 0.0986622121408756 9.50165508695642e-06
"ATP2B4" -0.127710782224052 3.39519291031032 0.667544667434488
"ATP2C1" -0.147296365242811 5.67474337022341 0.61549690997325
"ATP2C2" 0.462774764983403 -1.94888284400746 0.32399729343921
"ATP4B" 2.24467178364494 -3.61807219469989 0.132619829277601
"ATP5A1" 0.280530931420505 9.16678571199307 0.337761119783208
"ATP5A1W" -3.38963481784052 4.95769959038581 6.02384604954654e-26
"ATP5B" 0.081273708362013 9.89565217604403 0.781068440019575
"ATP5C1" -0.0945601705815047 7.83868187318991 0.746552559078785
"ATP5D" 0.029970345211953 6.65134076994957 0.918674572269253
"ATP5E" 0.216763406937931 6.87131643871161 0.459181173843651
"ATP5F1" -0.161772264546047 8.06474470165206 0.580328205359652
"ATP5G1" 0.307503286300367 5.74230724613364 0.294602239094092
"ATP5G3" 0.25480692003619 6.77945867030305 0.38436945806336
"ATP5H" 0.012158931344469 7.17814254968679 0.967062700200375
"ATP5I" -0.0191035793432315 7.5422011022223 0.947987451838925
"ATP5J2" 0.0564401638498114 6.88656799503437 0.84720323508048
"ATP5J" -0.248170305984214 7.06576348160495 0.396695744271126
"ATP5L" 0.283263442943699 5.73021729294519 0.334215880218064
"ATP5O" -0.506996424754952 7.73406519139541 0.0838401963214714
"ATP5S" -0.207797545641626 2.10969627019082 0.488712584794133
"ATP6AP1" -0.248010976867365 6.00171744242217 0.397547697010885
"ATP6AP1L" 0.937562068681516 -2.34885511629131 0.0609257304909231
"ATP6AP2" 0.0705668584423708 5.79027113902545 0.809940689127205
"ATP6V0A1" -0.212264785084779 4.27284641701436 0.470895351202129
"ATP6V0A2" -0.169036684717339 5.31873173223263 0.564564588846518
"ATP6V0A4" 0.327720785446738 -2.96074767090595 0.855625782293048
"ATP6V0B" -0.177893215861897 4.84966325334755 0.544827742905397
"ATP6V0C" -0.0461325581889219 6.01908837039843 0.875000392334665
"ATP6V0D1" -0.0816845806141493 1.43642788166486 0.785320265634553
"ATP6V0D2" 0.616662369150092 -0.155145789934048 0.0575844208050154
"ATP6V0E1" -0.307409839826607 5.13942670742985 0.295234396259856
"ATP6V0E2" -0.0173372558862823 1.52828011662208 0.956751909458279
"ATP6V1A" 0.142330890216931 5.26914406550925 0.627899515239995
"ATP6V1B2" 0.041158291015431 5.41933546168842 0.88881249167186
"ATP6V1C1" 0.0179476093178111 4.37435257836631 0.952139325883173
"ATP6V1C2" -0.601608132437026 2.7173967218636 0.0442304131427827
"ATP6V1D" -0.45039689475 5.93511054669415 0.124897720634868
"ATP6V1E1" -0.334125669081426 5.3226303241272 0.254955894554158
"ATP6V1G1" -0.0433205879166432 5.08677085838424 0.882896662592012
"ATP6V1G3" -0.204116300216894 -1.62985644054203 0.693316261781983
"ATP6V1H" -0.0141706280098868 3.91922121413959 0.962662374084343
"ATP7A" 0.101869880080273 4.16846276300345 0.729595839315092
"ATP7B" -0.637295797783224 6.52898165778236 0.0301232886823223
"ATP8A1" -0.298687295447913 5.57678427185144 0.308586215453329
"ATP8A2" -0.0215879325795143 -1.70920838525966 1
"ATP8B1" -0.501816991537228 -1.71184990259844 0.238246163023727
"ATP8B2" 0.146311005890747 3.72697167969372 0.621339821474079
"ATP8B3" -0.984684980205534 0.306997588391368 0.0023457478381754
"ATP9A" 0.024971830386698 3.70276423601127 0.933775654050945
"ATP9B" 0.0788430950084794 4.34402817376598 0.789466012704015
"ATPAF1" -0.0350783554520805 3.89364995131011 0.905717094037754
"ATPAF2" -0.217298857994736 3.05753453815543 0.464642966453692
"ATPBD4" -0.00516728867641446 2.17354222550727 0.988944551421247
"ATR" 0.747118050748825 3.16847071572534 0.0121612435844244
"ATRIP" 0.239147112991568 3.81894500982364 0.418284988941758
"ATRN" 0.0215613701661301 6.08353289825483 0.941624411450437
"ATRNL1" 0.0801057166432974 3.4200916150857 0.788027249510221
"ATRX" -0.0215394532587831 5.55942803844071 0.941798892091962
"ATXN10" 0.150786058417016 2.51887112579736 0.613964180889482
"ATXN1" 0.149180249915122 0.86986950793146 0.635055937962698
"ATXN1L" 0.350239395076016 3.1821799272293 0.237182026007098
"ATXN2" -0.0468998766485574 5.04246963006756 0.873509997131418
"ATXN3" 0.0960615777129992 2.73939451228555 0.747632919616515
"ATXN7" -0.0437447888976477 3.79566758456255 0.883389884562784
"ATXN7L1" 0.0986959558882763 4.64067368646652 0.737257437285701
"AUH" 0.028597371805032 6.51648958771304 0.922350188526538
"AUP1" 0.124164267962726 6.41814249553185 0.671812589484061
"AURKA" 0.505042693999286 2.23270018151732 0.0928158630549615
"AURKAIP1" -0.123047996932617 4.31473253074269 0.676191280323187
"AUTS2" -0.474300220867081 3.51147046631761 0.108962433134987
"AVD" -3.19805832580543 2.41194637469021 1.85235868476838e-22
"AVEN" -0.249923705672904 3.21575329590206 0.399569260538537
"AVL9" -0.0267612787820828 4.53529326588905 0.928071572592622
"AVP" 0.952780009618422 -3.74139646264637 1
"AVPR1A" 0.102018790155325 -2.89491930303088 1
"AVPR1B" 1.51271455689642 -3.70248469817146 0.505054841160397
"AVPR2" 0 -3.78523326007695 1
"AVR2" -1.46943722790832 -3.56906101224281 0.387449265215962
"AXDND1" -2.01822467733447 -2.53112951606094 0.000289069945331212
"AXIN1" -0.176031200624166 3.07572763199289 0.553895443508316
"AXIN2" 0.535756438756419 2.87523536683617 0.0715774078464886
"AZI1" 0.113902264176022 2.72062585486033 0.704892671647693
"AZI2" -0.0986990472731877 5.22976585679947 0.736748357886525
"AZIN1" 0.0619375666060241 5.93711204677541 0.832905520338123
"B2M" 0.0189683527788249 7.66058792852728 0.948457770239416
"B3GALNT1" -0.0144751155833068 3.76614922718951 0.962211361166355
"B3GALNT2" 0.177336463059746 2.58552866645721 0.554000348346393
"B3GALT1" 0.639028751132957 -2.92725577507811 0.384068902252618
"B3GALT2" 0.672420589282459 1.75593356625704 0.0275151203694195
"B3GALT5" -0.19890144263619 4.48830044062574 0.499306317825146
"B3GALT6" 0.20195606460096 3.73582091166881 0.494529631066903
"B3GALTL" 0.468367265298077 3.51902406743764 0.113646088387719
"B3GAT1" 1.52903823717729 -3.69585785857661 0.505054841160397
"B3GAT2" -0.452529542539038 -0.91123274641967 0.225269734626455
"B3GNT2" 0.0683080076526221 4.37179683669596 0.818220353729902
"B3GNT4" -0.150921933838598 2.0480530206892 0.617474530319616
"B3GNT5" 0.0113777203001402 -0.639170927798593 0.972933182660968
"B3GNT6" 1.27667981463887 -2.02196745615896 0.00645837637156731
"B3GNT7" -0.0640168007354503 0.250655175515516 0.83909156989792
"B3GNT9" -0.419071274350297 2.55767575261914 0.160430979588922
"B3GNTL1" -0.105211421478251 1.90173507590669 0.732467384353061
"B3GNTL2" -1.21756708656094 -3.09545735461488 0.206201558390869
"B4GALNT3" 0.54868614984231 -0.509454712714878 0.112455365153266
"B4GALNT4" 1.07380741376084 0.9004029710315 0.000666339195054796
"B4GALT1" 0.579204486934485 5.39349763983346 0.048977575311404
"B4GALT2" 0.219373737361365 3.77086638062269 0.458551036335306
"B4GALT3" 0.0259842319109738 2.8969332020226 0.931858753512057
"B4GALT4" 0.125090124593289 3.96247412471517 0.672252124988704
"B4GALT5" -0.0143167501023822 5.26457639625671 0.960985308857633
"B4GALT6" 0.216472215412575 3.55420907634242 0.462964655211506
"B4GALT7" 0.128334783475107 4.0483320795275 0.663624882660003
"B9D1" 0.0287579705610019 3.22110620482984 0.924073334649694
"BAALC" -0.181527103706733 -3.20612452736897 1
"BAAT" 0.0858548328228648 4.98871645854728 0.770436284182835
"BABAM1" -0.0161440326375193 2.94459786829093 0.95712373218148
"BACE1" 0.0548289087382649 5.33512491566259 0.852332396546633
"BACE2" -0.0340855945702611 6.01356931097887 0.907628813896177
"BACH1" 0.12367094362681 6.86731098943026 0.672800244710147
"BACH2" -0.666718413104534 4.22653726446485 0.0240512408477636
"BAG1" 0.270383488579716 3.21390327634654 0.361827453472126
"BAG2" 0.153872876858116 0.318491591269708 0.658657016736028
"BAG3" -5.04229365771048 7.41023700141449 7.50518215331576e-48
"BAG4" -0.150695107206593 3.93822380996387 0.609903474986698
"BAG5" 0.0505654666523171 4.31825434011735 0.864107602625613
"BAHCC1" 0.470389793431051 3.46622970616844 0.112388469436287
"BAHD1" 0.2125491969909 3.09638819867298 0.47471574197979
"BAI1" 0.705907623423964 -1.56340028205568 0.0881088888887503
"BAI2" 0.422242091589316 -2.06705464471817 0.421262919157741
"BAI3" -0.24048745593192 -2.47699460190786 0.71613713613295
"BAIAP2" -0.513495434348684 6.10601316385348 0.0802442511793578
"BAIAP2L1" -0.476335359562027 5.81508789857072 0.104781900428792
"BAIAP2L2" 0.745161012347945 1.47930316245458 0.0152825886404093
"BAK1" 0.281990593202605 4.12533462100687 0.338941449829047
"BAMBI" 0.248526876239532 6.87290194852271 0.396064036268599
"BANF1" -0.124192381919539 6.16113737752302 0.671689494599311
"BANK1" -0.336908362394466 0.267521962431222 0.30450634196219
"BANP" -0.1824467529386 1.71151053355489 0.551746031478027
"BAP1" 0.0520187989531714 4.7431354931597 0.860084045737625
"BARD1" 1.70363047921502 1.86480120412936 5.08791437394587e-08
"BARHL1" 0 -3.78523326007695 1
"BARX1" 1.52903823717729 -3.69585785857661 0.505054841160397
"BARX2" -1.07315953431516 -0.197785398858367 0.00146540929120127
"BASP1" 0.382039075914695 6.13985145723558 0.192655528755776
"BATF3" 1.0364420920804 2.51279327334926 0.000594200686526031
"BAZ1A" 0.0474971900943685 5.03748265500467 0.87190571341311
"BAZ1B" 0.061667995776107 6.82097263319601 0.833219683984744
"BAZ2B" 0.163425941925109 4.4408959480048 0.578191412910718
"BBOX1" -0.130023892625835 9.01160915905344 0.656642835518647
"BBS10" 0.0442600631361422 1.60787623552466 0.883317083716153
"BBS12" 0.209083450193644 0.714816234831566 0.507940975642435
"BBS2" -0.226226947214228 3.96744897395385 0.442932313518698
"BBS4" -0.137692905509261 2.6471384618051 0.644735408905549
"BBS5" 0.392549959881465 1.97387853696214 0.192906359546208
"BBS7" -0.321452664174256 2.35130835497046 0.283741448777774
"BBS9" -0.276548264039257 -0.724599694168283 0.453114871122382
"BBX" 0.125646333129528 4.71140001276118 0.66932918549015
"BCAN" -0.261051159975796 -2.72170061835049 0.772597601702717
"BCAP29" -0.122314859662592 6.23195135559267 0.67627290843214
"BCAP31" -0.0126967679190505 4.37501312468437 0.966455067624807
"BCAR1" -0.215705524576776 4.98923724238083 0.462581860771564
"BCAR3" 0.378948546720328 4.61517337356855 0.197622258751394
"BCAS1" 0.564677574858987 -1.36749837152163 0.132769679576377
"BCAS2" -0.120006706610359 4.32743899039667 0.684119856095688
"BCAS3" 0.0606881978073114 4.00245537553237 0.838529323399283
"BCAT1" -0.0802690605668759 4.22231294025236 0.785768329974385
"BCCIP" -0.43962848185742 4.7782612851221 0.135110723392375
"BCDIN3D" 0.00060358685889601 1.20964201962984 1
"BCHE" 0.0964713952008155 5.08342807128513 0.742896394605404
"BCKDHB" -0.158482763047506 5.4086056745285 0.589017985346668
"BCL10" 0.281042058925712 3.48117971223816 0.342093384473232
"BCL11A" -0.350076941122927 0.348515369459403 0.281459075317333
"BCL11B" 0 -3.78523326007695 1
"BCL2" 0.704034571669452 -0.0854746513064218 0.0321132138969673
"BCL2A1" -0.556903161786689 2.52793018972849 0.0629102302297097
"BCL2L13" 0.0675798297955265 5.09389263253729 0.818092006737896
"BCL2L14" 0.112533805909291 5.55336615541133 0.70131810455722
"BCL2L15" 0.0352254078574228 4.52041776403112 0.90521472307662
"BCL6" -0.579524926171533 4.14568316170649 0.0497609477228592
"BCL7A" 0.37449546325177 4.153638469854 0.203713836372742
"BCL7B" -0.0492833687223445 4.13679789766769 0.867845419324867
"BCL9" -0.322323898055033 4.9959372251046 0.27259332452595
"BCL9L" -0.185752000597957 2.17012489222578 0.538573200036545
"BCLAF1" 0.0928055974135818 5.76423981224409 0.751591040834961
"BCMO1" -0.403165805365001 7.98782595995911 0.168750466748338
"BCO2" -0.646941414075858 -0.0958028094010663 0.0534438572615146
"BCOR" -0.0501217617763936 3.53024743517959 0.867484901455437
"BCORL1" 0.340768275917345 2.57962779054412 0.253992493624032
"BCR" -0.287681951878857 3.68356424136954 0.330641227977336
"BCS1L" -0.0409427318630579 2.64460761816298 0.892515456866266
"BDH1" -0.300160088671999 2.85150793203951 0.313247091936358
"BDH2" -0.13782241104527 6.59868344034986 0.637989020756375
"BDKRB1" -0.0331595739399832 0.539850565411002 0.91549490841374
"BDKRB2" 0.829936704184299 -1.48306137150692 0.0528520568052695
"BDNF" -0.139038469244144 -3.61973313945635 1
"BEAN1" -0.520507554379831 -0.680469443499291 0.144682258255916
"BECN1" 0.0990677197680119 4.82743491392288 0.736029581985559
"BEGAIN" 1.51930281177061 -3.69990214665233 0.505054841160397
"BEND2" 0.412524188589874 -0.176741336536905 0.224838963067325
"BEND3" -0.014150162623363 3.49800269073262 0.963778780009597
"BEND4" 0.419463963114435 0.851517675178633 0.185621114142582
"BEND5" -0.258856918644076 4.10464927549511 0.380117568828118
"BEND6" 0.297441759675246 1.8622307658657 0.328911444689097
"BEND7" -0.0587808618980218 5.61716884996499 0.841404550066059
"BEST1" -0.646116954694319 1.67913980811197 0.0340372791268822
"BEST3" 0.950110026785511 -3.74245374655136 1
"BEST4" -0.624251120009317 -2.3409538627462 0.194320431982284
"BET1" 0.0449922829618999 4.35365747648705 0.878926276272526
"BET1L" -0.104778881528214 5.24927384159138 0.721209419831612
"BET3L" -1.44157663282695 -3.57657126997387 0.387449265215962
"BETA3" 0.612351104364459 -3.17450556314816 0.488655605012269
"BF1" -0.900115534708827 8.60169693915004 0.00225980585074758
"BF2" -0.838700518805516 8.62122368573192 0.00439612356686053
"BFAR" 0.194601499314073 3.48280822101791 0.511256318416962
"BFSP1" -0.624464874750091 0.956429896923144 0.0442408913875151
"BFSP2" 0 -3.78523326007695 1
"BG2" -0.0746558334803662 5.34239134541781 0.799930977139455
"BHLHA15" 0.242569256920731 5.10335346366759 0.409145984206801
"BHLHE23" 0.277580039765756 -3.17648767171338 0.817997623334686
"BHLHE40" -0.554142654984059 3.40146014108204 0.0610610809805825
"BHLHE41" 1.771501703975 -0.364471870826632 3.01880559242146e-07
"BHMT" -1.10759430860502 9.94507333803453 0.0001815887644177
"BICC1" 0.0403386616496927 2.56855376731909 0.891582636348962
"BICD1" -0.289324658828101 3.65235735520922 0.328127099211139
"BICD2" -0.296450867947743 4.70097422786052 0.3134947493705
"BID" 0.0285086103795313 5.32484683216986 0.923534398224168
"BIK" -0.428571019589242 0.948485842378232 0.165643025666289
"BIN1" 0.202922254630503 3.23501602059055 0.493188210882822
"BIN2" -0.0952329433810607 1.45843973588663 0.75749518937021
"BIRC2" -0.363664067524616 6.46482793633792 0.214710034576282
"BIRC5" 0.865723364916523 2.33310705649048 0.00416354643709726
"BIRC6" -0.0905440489228609 6.01985568436294 0.757504192391035
"BIRC7" 0.462080474925791 -1.81772954081593 0.261099785049687
"BIVM" 0.147397125137691 4.21296525812645 0.616804762639591
"BKJ" 2.84848132750087 -3.20949743356162 0.00197213158267272
"BLA" -0.479062292962259 1.10185451058098 0.122908346632575
"BLB2" -0.857821549989637 6.53356375859737 0.00362170843671817
"BLB3" -0.211679993317761 -0.64249525834511 0.588224249689682
"BLCAP" 0.234809676122138 5.12659005544577 0.423997171910635
"BLK" -0.118550260013146 1.64479082733192 0.704555594279571
"BLM" 0.683916292049303 2.31951856709166 0.0230382180822466
"BLMH" -0.279381471312632 6.64650729075736 0.340277499866477
"BLNK" -0.0173717019931857 4.20325379938793 0.954043433797858
"BLOC1S2" -0.0132424842583612 3.84573780685461 0.965627852819525
"BLOC1S3" 0.233711645928486 5.61581997707614 0.425519932672276
"BLOC1S5" 0.0426001246028753 5.57477396177231 0.884779517172251
"BLVRA" -0.0360172692842009 2.14691943233716 0.904553990399817
"BLZF1" 0.00454464555243333 3.93650495117597 0.987911250436596
"BMA1" -0.808090833166097 3.02340000087308 0.00677469974916583
"BMA2" -0.558665703931038 2.86808403094616 0.0609783832915952
"BMF" 0.241590816706617 -0.300368606922458 0.465577036940993
"BMI1" 0.306103268372361 1.92309695478186 0.310401678766992
"BMP10" -0.233186359124582 2.37332066416895 0.435821059348143
"BMP15" 2.24135623174708 -3.61951157778536 0.132619829277601
"BMP2" 0.312500082345238 0.72000103382612 0.324638653735525
"BMP2K" -0.197496861938463 6.0780056137698 0.500359065219844
"BMP3" -0.681206716321229 -3.09601694677841 0.402060390810572
"BMP4" -0.362917529949695 3.30830166027525 0.220849079666369
"BMP5" -0.0424986104792717 2.95765201746227 0.888910231792093
"BMP6" 0.1575537512601 3.28697120778872 0.596014967835929
"BMP7" -0.0445866499789516 0.964282832693427 0.900179559385998
"BMP8B" 2.04253135161314 -2.93031365515981 0.00286041930544064
"BMPER" -0.0304908953897034 2.44373195530109 0.918147190651079
"BMPR1A" 0.0108436615720335 2.37696417842166 0.974145560951293
"BMPR1B" 0.288852105644902 1.02144705143855 0.349972378443698
"BMPR2" -0.1012525490219 4.31469781567925 0.731683394157259
"BMS1" -0.125254128832935 4.83135345880971 0.670308660120912
"BMX" 0.485545817313127 -2.92170373608055 0.602399469127226
"BNC1" -0.359129071524629 -2.14996693549109 0.506242299166728
"BNC2" 0.271934082497926 -1.44653870177301 0.522815516197486
"BNIP1" -0.0502192530906524 3.69061705380268 0.865986748867528
"BNIP2" -0.184516429171716 5.31028806274594 0.529478783140953
"BNIP3" -0.323113206313672 4.62071283788376 0.27152150600322
"BNIP3L" -0.0753500543170545 7.33461357069693 0.796833668086611
"B-NK" -0.407002956407502 -2.97129497090678 0.584643335353568
"BOC" -0.582597085414339 2.8880202971864 0.0506347888305334
"BOD1" -0.149209619416384 5.17858761897716 0.611415643291673
"BOD1L" -0.0219815072243298 4.95127096932439 0.941082126672244
"BOK" -0.348318964169795 1.59626672205642 0.253318217517204
"BOLL" 1.17046513057435 -2.46468666562295 0.0285583370667839
"BOP1" -0.25798492691347 3.30640580751084 0.384006684965158
"BORA" 0.867994530555168 1.17546937751497 0.00506215053598139
"BPGM" 0.302989883564702 2.89297066999641 0.308889526516995
"BPHL" -0.203119503887308 5.68106598361531 0.488563995635187
"BPI" -0.268006370220291 5.85585922252114 0.360685539740677
"BPIFB4" 0.957583534972161 -3.73938104036838 1
"BPIFB7" 1.92848480674146 -3.65769573639154 0.257582261740595
"BPIFB8" 1.82749757936986 2.17481730818555 4.09155204813856e-09
"BPIFCA" 0.476288720310914 -3.65888434962075 1
"BPIFCB" -1.463658827878 -3.57009448573434 0.387449265215962
"BPIL3" 1.020249062103 -1.92648058401962 0.0287522988632808
"BPNT1" -0.219026880611614 6.44769755520764 0.454618607802683
"BPTF" -0.0754244639032468 5.2911155083702 0.797579930740378
"BRAF" -0.154889343257665 2.46353585873403 0.605942450214796
"BRAP" -0.430139343318026 3.94401420546729 0.145103235828716
"BRAT1" -0.261181129604544 2.7818389493381 0.381123306771738
"BRCA1" 1.63443041960023 3.27911322974405 7.18724908513092e-08
"BRCA2" 0.609735506717993 4.03710084345876 0.039180606673677
"BRCC3" 0.0656799239157713 3.57676758209072 0.825151137100557
"BRD1" 0.164113179147242 4.26514095082816 0.577404222415812
"BRD2" -0.22721806681841 6.44681961919531 0.437889361910743
"BRD3" 0.10703490970535 2.27996256570267 0.722581518443683
"BRD4" -0.0163218983273952 5.1538912933074 0.955900072445204
"BRD7" -0.288702227482672 5.67996327423135 0.325048554730317
"BRD8" 0.0993889071924078 4.56989878341849 0.735596577757794
"BRD9" 0.267823703995729 3.07723446227506 0.366831898527409
"BRDT" 0 -3.78523326007695 1
"BRE" 0.0301226495670614 5.66837574956406 0.918555893421256
"BRF1" -0.326657610476517 4.85590135123328 0.266427501182701
"BRF2" 0 -3.78523326007695 1
"BRI3BP" 0.294129395959149 4.51425572483505 0.31742962515167
"BRIP1" 0.523536995786354 2.53344659683735 0.0803682198050863
"BRIX1" -0.0770686865213072 4.82113392843136 0.793618612359471
"BRMS1L" 0.478218952787343 3.94029481263508 0.105221851550416
"BROX" 0.0311228487204676 4.88927764720938 0.915985260703524
"BRP44" -0.179233721956153 7.53975508851311 0.5402466844881
"BRP44L" -1.09822075423625 9.50276237388506 0.000205415959964594
"BRPF1" -0.0618507288298024 2.88909354018171 0.837239113595396
"BRPF3" 0.302458068947754 4.26640739710638 0.304718803903414
"BRS3" 0 -3.78523326007695 1
"BRSK2" -1.51124102983571 -2.35516545142128 0.0030854500809534
"BRUNOL5" 0.587125943087274 1.727032021405 0.0541370404517505
"BRUNOL6" -0.0826191431793878 -0.793447161372294 0.823481844824596
"BRWD1" 0.53075570441409 5.77575492846107 0.0707865310456592
"BRWD3" 0.47257490318362 5.01492390693187 0.10790321129105
"BSDC1" -0.0650877079482297 4.95209833550962 0.824856067389448
"BSG" -0.373221603087717 9.318863306362 0.202426776967502
"BSN" -0.248322429343929 -0.399805547785768 0.491187438213684
"BSPRY" 0.329873318980719 2.14447679218316 0.273623257823199
"BST1" 0.183501808970609 4.61687888451488 0.53249504606305
"BSX" -1.66198953994106 -3.69363878999097 0.505054841160397
"BTAF1" 0.0944712967620476 5.11185504022263 0.747624944126791
"BTBD10" -0.482357907261997 3.21499101254809 0.104305793018026
"BTBD11" -0.739884425767558 1.10855191101955 0.0166206017851995
"BTBD17" -0.749121477575928 -2.33414763019991 0.129125499407337
"BTBD18" 0.968717652849043 -3.28125517865261 0.297226712499268
"BTBD19" 0.747861529147556 -1.65867526483757 0.0804610800560385
"BTBD2" 0.07963247342989 2.76651980184788 0.791644455502748
"BTBD3" 0.420534657170338 3.02852771763066 0.156566025128301
"BTBD6" -0.13448929890072 2.64538576593946 0.653418481344903
"BTBD7" 0.109846190330962 4.30644235764231 0.709203698905006
"BTBD9" -0.0367646271894675 3.33202828455594 0.903157346251997
"BTC" -0.282558271436509 -1.3618853853179 0.513572142664363
"BTD" 0.160777303382228 5.44347113275984 0.583847636069577
"BTF3" 0.0666996558053116 5.43704943201812 0.820530430593381
"BTF3L4" -0.0570660312744564 6.05056982558877 0.845735519708101
"BTG1" -0.634155643474577 8.35304094981749 0.0307808977285564
"BTG2" -1.0211993247645 8.11308172679081 0.000547330004567264
"BTG4" 0 -3.78523326007695 1
"BTK" -0.0462735363415238 2.5638023958294 0.879475162558101
"BTLA" -0.317113281775955 0.342694281542349 0.321450587635298
"BTN1A1" -0.264302280388809 1.16261016951584 0.391651913719072
"BTN3A2" 0 -3.78523326007695 1
"BTN3A3" 0.957583534972161 -3.73938104036838 1
"BTRC" 0.0419461643698705 4.66147185518701 0.887203121606709
"BUB1" 0.833308997736945 4.11059582765972 0.00480389230031339
"BUB1B" 0.51316480754387 2.37316660682388 0.0871845314755243
"BUB3" 0.0123880552300021 5.0097831630855 0.967036614725392
"BUD13" -0.129997678658973 3.24576486109312 0.662021377502979
"BUD31" -0.385911597779002 6.07654665047534 0.188305244422027
"BVES" 1.6107722543371 -2.18677870227002 0.00191658582659353
"BYSL" 0.00697826737647101 3.78969870903421 0.981908571210888
"BZRAP1" 0.0442718179373101 2.33206081418166 0.882674094321144
"BZW1" 0.0888935252676154 7.93601855763903 0.761237425504077
"BZW2" 0.0104226576918725 4.63172045197606 0.972221316739117
"C10H15ORF26" 1.05767158653068 -1.97391340927221 0.0173883304039586
"C10H15ORF40" 0.0267739668742719 3.92943405613041 0.928529812779899
"C10H15ORF42" 1.10212274245065 -0.142904687298404 0.00099446728611677
"C10H15orf43" -0.176406088398936 5.19984577814406 0.547860832270067
"C10H15ORF44" 0.190428591872707 4.19285489214656 0.51860185339914
"C10H15ORF58" 0.00261906965816318 1.52564641100462 1
"C10H15ORF59" 0 -3.78523326007695 1
"C10H15ORF60" 0.155381200077181 -3.50009337724846 1
"C10H15orf61" -0.150229743856076 2.84057481864229 0.615379751516133
"C10ORF112" -0.0659571558071931 -0.58777748491794 0.870634907195387
"C10ORF122" 0 -3.78523326007695 1
"C10ORF28" -0.139598098607158 2.2767389558772 0.642703418854063
"C10ORF54" -0.420741293047482 3.07605141038265 0.156667853691027
"C10ORF57" -0.166042485130905 8.30163532645973 0.570299124788076
"C10ORF58" -0.0917258032753566 7.57907502084822 0.753913710169667
"C10ORF65" 0.689152038890668 1.34534501705036 0.0255746033469462
"C10ORF96" 0 -3.78523326007695 1
"C11H16ORF48" -0.171892334355992 2.34512175147362 0.568392578696913
"C11H16ORF57" -0.031256067588719 3.82300034806302 0.916545725484916
"C11H16ORF70" 0.0466512434664851 4.92456678434914 0.874254940544652
"C11H16ORF7" 0.359589054028055 1.42467628425262 0.246514306217988
"C11H16ORF80" -0.234305526626525 4.7666317665746 0.425322253503551
"C11H16ORF87" 0.0548922518245986 2.98141946012511 0.856064654851479
"C11H19ORF12" -0.11582580665512 3.74486291490087 0.69611851071665
"C11H19ORF40" 1.31907082233889 0.394475200319134 5.71004928453627e-05
"C11ORF16" -0.440257963716267 -2.57532171632479 0.446410579457882
"C11ORF30" -0.0240610239575461 3.7115990962351 0.936341231178923
"C11ORF34" -0.044041018683754 2.77001323306143 0.880776899849552
"C11ORF41" -0.0934760440178401 -1.97196464556948 0.867459215724609
"C11ORF49" 0.157573070969719 0.59292152638476 0.628299936765014
"C11ORF52" 0.293233159662802 4.02158839828177 0.320107585158606
"C11ORF61" 0.271007102418548 2.37960036075753 0.36603846947598
"C11ORF75" 0.245063844981085 2.18548596223864 0.417385839072697
"C12H3ORF14" 0.464532672076741 0.259095910874966 0.148515568907493
"C12H3ORF18" 0.261429668400981 2.61719105250586 0.38137422289685
"C12H3ORF19" -0.087146310613622 3.72504065521237 0.769162065354556
"C12H3ORF37" 0.0645448927150807 3.71386982561285 0.828457472546976
"C12H3ORF67" 0.763716953316976 0.650477059850474 0.0151459931918871
"C12H9ORF89" -0.110980963204339 3.16459514154945 0.708696273752951
"C12ORF10" 0.178842742750587 2.28330056963871 0.553871268365923
"C12ORF29" -0.00333900387480702 4.00735969429441 0.991887537914497
"C12ORF32" 0.596498477150025 -1.64462666819565 0.162310542884986
"C12ORF34" -0.342389487926923 0.290595671662455 0.28722554266745
"C12ORF43" 0.477022136132613 7.1412595160548 0.103823693340191
"C12ORF45" -0.650504341575067 -3.39552911962431 0.76564104179444
"C12ORF50" 0.00706082853519207 4.73117253688434 0.981272960529909
"C12ORF57" 0.469175707267614 4.59946736328526 0.111179003702942
"C13H5ORF15" -0.0436493865200573 7.10906947508182 0.881504346335658
"C13H5ORF24" 0.259853899755117 6.94526411204952 0.374917161299323
"C13H5ORF41" -0.152785243287324 4.64707301359878 0.603632469262776
"C13H5ORF45" 0.660098889998431 2.56251981405499 0.0275613697732076
"C13H5orf47" 1.52464394487022 -3.69771849860846 0.505054841160397
"C14H16orf11" 0 -3.78523326007695 1
"C14H16ORF42" 0.0611076192561751 2.91802427821021 0.838957874533621
"C14H16ORF52" 0.00616332556528965 2.92721929812009 0.985173882484668
"C14H16ORF62" -0.0122088497518184 5.03964699196452 0.967283478646857
"C14H16ORF73" 1.33117469353888 0.57975832222298 3.87130850426629e-05
"C14H16ORF88" 0.11204339205674 3.82636651045205 0.704246520093124
"C14H16ORF89" -0.436984106862546 -2.447039892439 0.408440400690889
"C14H17ORF103" -0.0121143259021248 3.62575561651331 0.968776764561756
"C14H7ORF62" -0.871827426532263 -2.32250143656277 0.089897541417448
"C14H8ORF33" 0.200673358529519 2.75239404511964 0.500590807843234
"C14ORF126" -0.115995737518598 3.16637184044312 0.696320992389309
"C14ORF149" 0.260146985982483 2.93525758044475 0.384038164432181
"C14ORF166B" -0.740414630716821 -2.90148703509667 0.384068902252618
"C14ORF39" -1.6670584489482 -3.69160602811318 0.505054841160397
"C14ORF4" 0.107829727970371 3.2666051492823 0.718190365426317
"C14ORF80" 0.712967319091237 2.03147724962383 0.0181815159369619
"C15H12ORF49" 0.138679605805103 3.93460470297668 0.639154542790125
"C15H12orf51" -0.188938083331785 5.72062458730241 0.519433930138478
"C15H12orf52" -0.0374727397277336 1.73903588029399 0.903875626160377
"C15H12ORF65" 0.0846050787610191 4.18708931636646 0.774001036332247
"C15H22ORF13" 0.00615688012493909 5.43875860693852 0.983570144251756
"C15H22ORF25" 0.100792859461293 4.06887568191442 0.73301762899184
"C15H22orf39" -0.206460784890331 -0.192488700411419 0.550324106249836
"C15ORF23" 0.691422835458192 1.8624338540223 0.0229894866548725
"C15ORF27" 0.162684741210994 0.279049545750524 0.62322267091845
"C16ORF33" -0.235134697591207 3.38784656387326 0.427196999603839
"C16ORF45" 1.50809008616383 -3.11966535530386 0.0468084489659179
"C16ORF59" 0.42569665914691 1.16429237488429 0.167982384781775
"C16ORF61" 0.636828544687661 3.3486746995691 0.0320192492463056
"C17H9orf114" 0 -3.78523326007695 1
"C17H9ORF114" -0.233819464542699 -1.23376648183323 0.581249632739727
"C17H9ORF16" 0.0708924173919794 3.9474723020322 0.810828404469606
"C17H9orf169" 0.213704336228792 3.38162086744131 0.471247706885088
"C17H9ORF171" 0.16272649120604 -2.73572356058674 0.764299986428146
"C17H9ORF172" -0.502023991513174 -1.75248949974876 0.249091584438095
"C17H9ORF174" 0.123733338276529 -2.94641766603213 0.999999999999999
"C17H9orf69" -0.115722677609794 3.16092682550385 0.697288306338915
"C17H9ORF78" -0.197304809524516 4.27222715473638 0.502907759619597
"C17H9ORF91" -0.0964717725209602 2.6234984955258 0.748753583375219
"C17H9ORF96" 0.271149057463599 2.93731007112569 0.363174101505959
"C17ORF28" 0.426477558879614 6.32006542815404 0.14608037029234
"C17ORF39" -0.0538447811940364 1.85242217141942 0.862107403853486
"C17ORF48" -0.187681630489812 1.50740654028855 0.54474575238948
"C17ORF56" 0.0765638995036227 2.94450818148581 0.798051669422735
"C17ORF58" 0.331432955915935 -2.03830384011913 0.539958616827179
"C17ORF64" -0.411889865472045 -3.03159973265467 0.693608089966844
"C17ORF78" 0.22867063629431 -0.808813482575893 0.470854404765496
"C17ORF80" -0.00626125510480119 3.47525574454142 0.98517991512223
"C18H17ORF106" -1.27895299350083 3.60258826082224 1.98677128737211e-05
"C18H17ORF62" -0.0955442041032612 3.29210253892198 0.748242586557734
"C18H17ORF67" -0.162011861619178 -1.95207691758032 0.743011268226078
"C18H17orf70" 0.0903890551590599 2.3041047879167 0.766572301219154
"C18H17ORF75" 0.384827645095291 3.24321358805633 0.193892626658743
"C18H17orf89" -0.323485812934376 -0.103689742019351 0.336597541845267
"C18H17ORF90" 0.0864908052907477 0.157691780206873 0.81330671518453
"C18ORF10" -0.474276888801153 2.65742783579422 0.111623245343894
"C18ORF21" -0.33076769517071 2.24602386682537 0.27169219683904
"C18ORF32" -0.0527094346915972 5.16422794067718 0.857635799786031
"C18ORF55" -0.386199691934932 5.45694744769472 0.188399428719217
"C18ORF8" 0.0616154632983469 5.36680700756524 0.833945414524533
"C19H17ORF63" -0.100559039749035 3.10945310847403 0.735840073231229
"C19H17ORF76" -0.245740882475629 1.16570167579942 0.431942350992848
"C19H17ORF85" -0.249536644323514 3.68253826514333 0.398233721406588
"C19H7ORF42" 0.145533887859816 5.56087412385189 0.619804531872047
"C19ORF44" -0.156252794126007 2.79005500121827 0.601683807185387
"C19ORF50" -0.360154873933319 3.70051547405773 0.222605609118581
"C19ORF56" -0.0689458979806925 3.77234226800809 0.815819658673331
"C19ORF6" -0.163644225869105 4.9511213741476 0.577366236579668
"C1D" -0.30774348990559 3.18119716557643 0.299909501137384
"C1GALT1" -0.00232789719481897 5.15567359481823 0.9943594356938
"C1GALT1C1" -0.24028881141505 4.18303843358988 0.41450990827486
"C1H10ORF47" -0.332693140394192 4.0460591490785 0.258796638553334
"C1H11ORF54" 0.191599454309688 6.28178681198382 0.513118917932847
"C1H11ORF67" -0.184833296664556 3.25926959230834 0.533562552632704
"C1H11ORF70" 0.837046481433377 -3.20120971633956 0.2455315994156
"C1H11ORF73" -0.0719983415498385 4.28575246991245 0.807031639486986
"C1H11orf82" -0.228118393175444 2.81916119246132 0.44420249402308
"C1H11ORF87" 0.0347152461208862 -2.02289011052093 1
"C1H12ORF11" -0.0731271528303869 6.63145773386172 0.802860796669268
"C1H12ORF23" -0.00729697825464778 4.56340501628883 0.981015709067211
"C1H12ORF26" 0.0698583018692509 1.82570883054776 0.819938166273116
"C1H12ORF35" 0.089632779441068 5.33306717251027 0.759707726908008
"C1H12orf40" -0.310652754644399 -0.199508609567383 0.367291084032657
"C1H12ORF4" 0.000585487447699863 3.54438655368817 1
"C1H12ORF48" 0.736035249680382 -0.296739085294314 0.0276782130166926
"C1H12ORF53" -0.0133876410090971 -0.827143378058354 1
"C1H12ORF59" 2.74427894676974 -3.53278028441744 0.0361302481445686
"C1H12ORF66" -0.448827838958282 4.95859465636123 0.12699793346854
"C1H12ORF69" -1.41757402718381 -3.44720862117342 0.199285990059104
"C1H12ORF73" 0.101818579213903 3.8771065384959 0.731141043359626
"C1H13ORF15" -0.415125747737117 -0.901367088509307 0.277481167176834
"C1H13ORF27" 0.111031127010306 2.34983154321152 0.713855295750527
"C1H1ORF114" 0.0106749001971644 -0.4096449334776 1
"C1H21ORF33" -0.183452099885778 7.00408246327465 0.530873424534788
"C1H21ORF59" -0.0152574345285198 3.0168565532873 0.960579318741746
"C1H21ORF62" 0.378250357325068 4.83746343849144 0.19805384004677
"C1H21ORF91" -0.394382462639676 2.07759636613422 0.190739705208946
"C1H22ORF23" 0.0588982992294539 -1.64347776539276 0.947250052250597
"C1H22ORF40" -0.107965066566073 2.77674278661707 0.716236508921118
"C1H2ORF40" 0.430563384529902 1.06010408568153 0.169776929975629
"C1H2ORF49" -0.192507214492498 4.06155198505715 0.513708763873628
"C1H3ORF15" -0.11375425070817 0.247236289665239 0.752728452933542
"C1H3orf17" -0.256297664124207 3.51743007458692 0.38659035998639
"C1H3ORF26" 0.150786110120784 2.37829440916381 0.616473675226511
"C1H3ORF38" 0.21379940319497 3.58952165294851 0.46959676220397
"C1H3ORF52" 0.326736157369099 3.4408060563107 0.270019997973501
"C1H7ORF60" 0.202047875668513 3.22176017087026 0.496107257615223
"C1H7orf73" -0.301299797308378 4.74218919868412 0.30564871486812
"C1HXorf21" 0.109777625381391 -1.54050980401279 0.757202747816477
"C1HXorf23" -0.391453917830704 5.35540511822876 0.182567580695396
"C1HXORF36" 0.300496359363039 0.661545001355234 0.347332127369436
"C1HXORF59" -0.421309352641274 -3.42233392580451 1
"C1ORF100" -0.228893642941831 -1.06709996682488 0.558666251089778
"C1ORF106" 0.110343048248571 -2.9220306406644 0.999999999999999
"C1ORF109" -0.132770607158113 1.49336846453034 0.673976815734874
"C1ORF116" 0.196002263555159 5.92899329411874 0.503683600769186
"C1ORF130" -0.579894216503083 0.501083313379732 0.0685836891707288
"C1ORF131" 0.122248749229916 4.58712499932459 0.677646603464121
"C1ORF146" -2.04275884364927 -3.17596863777948 0.0210186883724094
"C1ORF183" -0.270301951922886 0.194663546598602 0.408737295451633
"C1ORF190" -0.160115024857506 1.76343854125975 0.602007020920922
"C1ORF198" -0.167075440173987 3.04012778413158 0.573560185434326
"C1ORF216" -0.30406197654797 -0.946734337717361 0.408028195229216
"C1ORF35" 0.0962564216802114 1.23635104896257 0.754953475159431
"C1ORF50" 0.0254125862946896 3.05552701367437 0.934356669663171
"C1ORF70" 1.11271466299654 -2.53943765333714 0.0577660278961459
"C1ORF74" 0.150589157633232 2.07300023234142 0.616040986395679
"C1ORF94" 0 -3.78523326007695 1
"C1ORF95" -0.295199169201213 -2.50872135884297 0.622651882952438
"C1ORF96" -0.452729410858165 2.34684999392977 0.130135619309434
"C1QA" -0.299432685369885 6.29449354289545 0.306967186915777
"C1QB" -0.485050304341094 6.35166847537272 0.0983499283244668
"C1QBP" -0.0207649207400972 6.51039735936154 0.943572407485784
"C1QC" -0.355605609244564 6.38752438448838 0.225097907699957
"C1QL3" -0.360947954813139 -1.89692911290337 0.479550128799979
"C1QL4" -0.726379350277533 -0.675852271673899 0.040066811892881
"C1QTNF1" -0.588516536306735 2.58345661967487 0.049095843445954
"C1QTNF2" -0.103571746719875 0.190846062334627 0.787064295099497
"C1QTNF3" 0.701880479821188 -2.20775447500293 0.167561497693016
"C1QTNF4" 2.24390459502023 -3.61845718107713 0.132619829277601
"C1QTNF5" -0.40356649418416 1.63456558739191 0.183325091818682
"C1QTNF6" -0.323585168413357 2.60752789307613 0.276837192582207
"C1QTNF7" 0.298312362285042 1.08016974896826 0.33116308066843
"C1QTNF8" -0.907160752693451 2.3221989710522 0.00264704396678645
"C1QTNF9" -2.66533226342738 -1.47680457968728 2.88555527074243e-09
"C1R" -0.110900220307143 9.44273899224562 0.704519475570666
"C1S" -0.0973773925553788 10.0293734417453 0.739120705476857
"C20H20ORF108" 0.0160688500655879 4.42004578881059 0.957009477030686
"C20H20ORF111" -0.24690029220403 3.56827171005099 0.403926570929101
"C20H20ORF112" 0.150104038948848 1.35188904076932 0.624198374470533
"C20H20ORF11" 0.0286008366680856 4.50053876530967 0.923180915194046
"C20H20ORF123" 0.827830414938165 -3.50017603649711 0.469226108760535
"C20H20ORF177" -0.15912334348005 5.00043438137405 0.588263580636103
"C20H20ORF195" 2.73511053356453 -3.53671940991193 0.0361302481445686
"C20H20ORF24" -0.110995364995417 6.44263890385243 0.704730923890733
"C20H20ORF43" -0.0920034830502543 5.30337233552315 0.754028768851654
"C20H20ORF54" -0.0181275072023283 2.82079228353984 0.954225035659141
"C20H20ORF85" 0.317581356462475 -2.08034915195447 0.531974432727983
"C20ORF134" 1.86703425321614 -3.47075922783461 0.138262569945094
"C20ORF160" -0.0535285621836552 -0.704356231039296 0.916002822404769
"C20ORF20" -0.141075721168096 4.82396212264392 0.631372657189998
"C20ORF7" -0.211617893974094 3.45064605875188 0.475350576172085
"C20ORF96" -0.00326624149771138 -2.26806857365993 1
"C21H1ORF144" -0.287842413393977 6.79250849490219 0.325799066489704
"C21H1orf158" 0 -3.78523326007695 1
"C21H1ORF159" 0.234096392033277 2.33586296380601 0.435940625214074
"C21H1ORF174" -0.0690825776270367 2.98981104186953 0.81791208764017
"C21H1ORF187" -0.656811592914316 -0.914795518077133 0.0739676085044781
"C21ORF55" -0.202113421834127 4.09166585069799 0.493029030583491
"C21ORF63" 0 -3.78523326007695 1
"C21ORF7" -0.0759563110316196 4.3623671813201 0.798496108823624
"C22H20ORF30" -0.0272576894256562 4.09927408537995 0.92679566752807
"C22H2ORF42" -0.0798269377393864 3.5567300245809 0.789194123541369
"C22ORF28" -8.42867336734707e-05 5.87726155705563 1
"C22ORF32" -0.222280784697043 3.09052223380702 0.454503058828271
"C22ORF33" 0.106938406897668 -1.1576235137856 0.811800906715699
"C22ORF36" 0.672540878568292 -2.07167884734168 0.146806614760645
"C23H1ORF172" 0.0494113888599591 3.91668715153005 0.867993182573317
"C23H1ORF38" -0.247803970377377 3.46778663843189 0.402975314054292
"C23H1orf63" -0.507077703297564 6.43275747818635 0.0840652205345719
"C24H11ORF1" 0 -3.78523326007695 1
"C24H11ORF57" 0.0559235658755331 3.29896077389259 0.850895563458476
"C24H11orf63" -1.29657624207083 -0.998164260088791 0.000512370220185561
"C25H1ORF43" -0.209318586990313 4.61993472183439 0.476568771860888
"C26H1orf186" -1.06665818575521 -2.85272414780133 0.10009325356163
"C26H1ORF88" 0.948113834456455 -3.74321691742703 1
"C26H6ORF106" -0.0462760766394259 7.65444963859919 0.874352055850915
"C26H6ORF125" -0.0509778382825273 3.76165070718818 0.864446343314911
"C26H6ORF130" -0.152675558906499 4.86344884098208 0.603565769951847
"C26H6orf132" -0.250049577057587 5.93959046425232 0.393605744850759
"C26H6orf222" -0.525515290966065 -1.92872888953779 0.257847382365867
"C26H6ORF89" -0.258498452863957 6.32681319992967 0.377747797289941
"C27H17ORF104" -0.148353171614164 -3.38726498185365 1
"C27H17ORF105" -0.264649402044403 -0.397083041268137 0.458335019963231
"C28H19ORF10" 0.0696172933285865 5.80727922137095 0.812610945039141
"C28H19ORF21" -0.206344178829994 0.82408192862122 0.522226902879297
"C28H19orf24" -0.201643474789855 1.25820293265201 0.513610902515834
"C28H19ORF28" 0.0733518072616541 3.13906763989594 0.806766183291619
"C28H19ORF42" -0.00377796139231391 4.9442548575437 0.990219115542872
"C28H19orf45" -1.16595034012517 -2.61866572769801 0.055259445303465
"C28H19orf60" -0.186601166095387 1.65525960493691 0.541357200940335
"C28H19orf71" -0.701944666054597 -3.65616830724295 1
"C28H19orf77" -2.39345470278811 -3.61685773602987 0.132619829277601
"C2CD2" 0.154472371078508 4.1905412770567 0.600383844668587
"C2CD2L" 0.15981241789195 2.80390814453707 0.592704148644597
"C2CD3" 0.594443117114996 1.50447018357744 0.0530983965560899
"C2CD4C" -2.89546572787003 -3.5333935386616 0.0361302481445686
"C2H10ORF140" 0.0692211127854782 2.00940196499535 0.819364695664969
"C2H18ORF1" -0.367571620220831 5.76332312169425 0.210258696816865
"C2H18ORF19" 0.101860474601755 5.27689272166908 0.728589942651457
"C2H18ORF34" 0.584245844821022 -2.95587807946661 0.360894583264195
"C2H18ORF45" -0.152239504246245 5.34401070294199 0.603794353334368
"C2H18orf63" 0.604653234536521 -0.567830186998537 0.0746569702526819
"C2H3ORF23" 0.059189700491383 6.24903772969842 0.839969087005882
"C2H3ORF39" 0.150164881877466 1.53320410906544 0.626375597617247
"C2H3ORF75" -0.0224042830130866 2.48577325895259 0.947017947289698
"C2H6ORF105" -1.22827816339039 -1.75134446301173 0.0044412337846802
"C2H6ORF145" 0.990347141974122 5.57349661866462 0.000815503705649193
"C2H6ORF62" -0.0549569979475339 7.02859588279317 0.851131102646287
"C2H7ORF25" -0.170988003662636 3.30935411661779 0.565306039197857
"C2H7ORF30" -0.16373474025174 5.13851645066075 0.577110097207265
"C2H7ORF31" 0 -3.78523326007695 1
"C2H7ORF36" -0.0102220725488031 3.61388713398855 0.974396397699432
"C2H7ORF41" -0.0931444543847336 5.69003001200531 0.750718061663475
"C2H7ORF46" 2.55321300593223 -3.30797008799461 0.00964892359154576
"C2H7ORF63" -0.158936349841035 -0.718301896525594 0.669596507511535
"C2H7ORF64" -0.0890130288585624 2.28270018951395 0.770751812271679
"C2H7orf72" 1.52655860842165 -3.69687841038349 0.505054841160397
"C2H8ORF37" 0.246746842978955 -1.69076784441117 0.582903440328666
"C2H8ORF38" 0.317359639942296 2.10092613704954 0.291554831923503
"C2H8orf46" 0 -3.78523326007695 1
"C2H8orf47" 0.0315327508850974 0.0177657137791068 0.948266460866241
"C2H8orf59" -0.0612477799385892 1.86164302006948 0.843616677401098
"C2H8ORF76" -0.153289764195928 2.59365653514766 0.607736016423223
"C2H8ORF83" -0.401509122430293 2.88714679656462 0.177233164167221
"C2H8ORF84" 0.778479089050509 -1.15632722274594 0.0420789388887477
"C2H9ORF30" -0.199179010249057 -1.12616400250699 0.638751924497674
"C2H9ORF5" 0.519911106742471 3.72840825413547 0.0786395693389838
"C2ORF18" 0.552146357904888 3.5707071420251 0.0625321259712564
"C2ORF21" -0.27279671536324 0.139185534828647 0.402013124826274
"C2ORF29" -0.121460138742497 4.66892734544798 0.679790003962647
"C2ORF47" 0.0205464985705341 5.4420008002496 0.944505723289432
"C2ORF54" 0.0212307754189864 0.455576781990268 0.948733096930017
"C2ORF56" 0.0818397757868618 3.69439608758996 0.782384456908097
"C2ORF62" -0.433999843705684 -3.02196577915841 0.564871227170737
"C3" -0.24087975276843 13.1514653851035 0.410233031119639
"C3AR1" -0.253475837395768 3.12708511385469 0.394040021068264
"C3H1orf101" -1.03551974560885 -1.07845688798974 0.0056658655892721
"C3H1ORF115" 0.00982912099351494 6.74737590326614 0.973383477108151
"C3H1ORF124" 0.0731072554983259 4.40160892480553 0.804391890150363
"C3H1ORF31" -0.338919464357233 3.14385895712821 0.254193639753693
"C3H1ORF55" -0.0332791178138544 5.36244867617979 0.909986606191915
"C3H20ORF103" -0.662880606023678 -0.955182145002425 0.0643780833421294
"C3H20orf196" 0.378899305330956 1.69823163483717 0.211987151490319
"C3H20ORF26" -0.392527515064692 -2.19657127850018 0.432343789730271
"C3H20ORF3" -0.421129941206264 7.66531459490946 0.150661745378222
"C3H20ORF72" 0.462491960032734 3.13196834676235 0.119655982375494
"C3H20ORF94" 0.0289873994264129 1.11999462674503 0.926558609036117
"C3H2ORF3" 0.0190142384164463 2.50274299460182 0.953095287772954
"C3H2ORF43" 0.371862428749119 7.05657190460398 0.20448435308065
"C3H2orf50" 0.591865062792465 -3.17374791553744 0.488655605012269
"C3H2ORF70" 0 -3.78523326007695 1
"C3H2orf71" 1.57349147609191 -1.83273633760688 0.000388472562692567
"C3H2orf73" 0 -3.78523326007695 1
"C3H6ORF103" -1.30893545687492 -1.55099667723368 0.00157604806235434
"C3H6ORF120" 0.263105719113666 4.7052781969181 0.370785784533169
"C3H6ORF138" 0 -3.78523326007695 1
"C3H6ORF154" -0.0231883969897764 -0.419934938779757 0.953766752982988
"C3H6ORF174" 1.05791656312554 -3.46609906340668 0.308476217028128
"C3H6ORF186" 0.0646912345306 1.26780512831784 0.838401078798997
"C3H6ORF191" 0 -3.78523326007695 1
"C3H6ORF203" -0.168038456327376 5.55225256131205 0.566688387542122
"C3H6ORF35" -0.322854752513925 4.97518187871051 0.27201632867319
"C3H6ORF64" -0.0688438272854392 3.11018753847554 0.817788126168497
"C3H6ORF70" 0.17557169245068 2.68332379838275 0.557131713054133
"C3H6ORF72" 0.325032565731678 6.16495126394594 0.267609756542022
"C3H6ORF94" 0.44476060611256 -1.69124099508577 0.298491836603515
"C3H8ORF80" -0.189871626040474 3.95495250157616 0.519495921523889
"C3ORF24" 1.53129988858814 -3.69487664455361 0.505054841160397
"C3ORF30" 0 -3.78523326007695 1
"C3ORF48" 0.10438846881865 -2.29264021979586 0.917410954007847
"C3ORF58" 0.0630911857078316 2.36589515020065 0.833938479125174
"C3ORF64" 0.507962617036428 1.09155793272489 0.102623542523733
"C4" -0.0563488639131671 8.99170725554713 0.847212916248854
"C4BPA" 0.12739096248568 4.58446024535783 0.665300655242496
"C4H20ORF194" 0.36277640406721 5.20247398152883 0.216673706909907
"C4H2ORF65" -0.247244197020762 1.91384947717712 0.414588102514095
"C4H4orf19" -0.390503045194013 -1.39869016270807 0.366548651812547
"C4H4ORF21" 0.875892444534006 0.480161420142547 0.00635252552368476
"C4H4ORF27" 0.54875711394192 3.58787153114859 0.0640526431873496
"C4H4ORF29" -0.0210404345415264 5.87130242573537 0.943081106849179
"C4H4ORF41" -0.0146876437084672 4.6219116600688 0.960684485534941
"C4H4ORF43" 0.141681482969791 4.11454034889477 0.631275491673615
"C4H4ORF44" -3.67459972620041 -3.35363277206196 0.0016231624093257
"C4H4ORF45" 2.25034706012093 -3.61561767851901 0.132619829277601
"C4H4ORF47" -1.6670584489482 -3.69160602811318 0.505054841160397
"C4H4ORF52" -0.18115979375174 5.8527213811789 0.536654816374765
"C4H8ORF40" 0.11573956149946 3.63582966352267 0.696461396931699
"C4HXORF41" -0.309399740345243 -0.640793150816906 0.398687230274995
"C4HXORF57" -0.0207016277578861 5.03572476930379 0.944434298984116
"C4HXorf65" 0 -3.78523326007695 1
"C4ORF17" 0.870992054652774 1.33517453953042 0.00464217107382661
"C4ORF33" -0.675247069241483 2.56506741539886 0.0241039970119438
"C4ORF34" 0.00810060112795333 7.39983733969603 0.977986414121856
"C5" 0.0217447832076443 9.47784431746735 0.940754027188223
"C5AR1" -0.251123256911424 2.39831280487606 0.402728631316204
"C5H11ORF10" 0.771900427128374 4.80840620155007 0.00898395494900597
"C5H11orf24" -0.0491240639887784 6.38127794241787 0.866974838690371
"C5H11ORF46" 0.065241727297142 2.99780622518674 0.826837516096203
"C5H11ORF58" -0.420134661473914 5.42337354943741 0.152579856104688
"C5H11orf91" 0 -3.78523326007695 1
"C5H11ORF9" -0.198735399520178 6.62093220302512 0.497429779319821
"C5H11orf94" -0.795845705942333 -3.12721011946081 0.278360075598128
"C5H11ORF96" -0.616289733214235 0.0220734944301085 0.0622447065481916
"C5H14ORF101" 0.0686121544541594 3.89630919511572 0.817566778086893
"C5H14ORF102" 0.235976120404989 3.11195152768338 0.426648638466844
"C5H14ORF105" 0.109145887083603 -0.586213733570555 0.769384543412611
"C5H14ORF118" -0.0683494803020923 3.86348490763364 0.817991461230228
"C5H14ORF129" -0.257765774748559 3.13627626634947 0.385159198750673
"C5H14ORF135" 0.336806190055141 3.42974163390297 0.255106520773873
"C5H14ORF159" 0.267258992810644 3.78020675215653 0.365879108859956
"C5H14ORF166" -0.219429754994251 5.82541298006409 0.454174291981117
"C5H14ORF166B" 0.951489874309826 -3.74191269516309 1
"C5H14ORF169" -0.242323607710955 2.19069342231435 0.422334121531321
"C5H14ORF37" 0.53187444055101 2.20685311951658 0.0772801654183404
"C5H14ORF38" 0.887139130063423 -3.61708330190791 0.632469559129577
"C5H14ORF43" 0.213603357265556 3.68818526197702 0.469201354782657
"C5H14ORF45" 0.0530530943538977 5.54064669157846 0.856728511768889
"C5H14ORF49" 0.26036429550545 4.33410746616317 0.376162093587154
"C5H14ORF79" -0.295312346500596 0.301952589426831 0.370146095182444
"C5H15ORF24" 0.00575811372912535 4.61073098516057 0.985276512513186
"C5H15ORF29" 0.105891429222716 2.89843622046086 0.723204297510336
"C5H15ORF41" 0.226452253533298 4.04562748543465 0.442902381245895
"C5H15ORF52" -0.181900935868445 1.59462091990094 0.553279379124354
"C5H15ORF57" 0.103913621630708 5.01012073989277 0.723567077806215
"C5H15ORF62" 1.21364841234793 -0.742715646002269 0.00068076099237297
"C5ORF13" 0.02041217423477 6.25554173995361 0.944536401961906
"C5ORF22" 0.301046522992597 3.88637474430634 0.307321865848367
"C5ORF25" -0.148339154681147 4.05610570654328 0.614688508180486
"C5ORF30" 0.180422678443908 1.76572955674375 0.548461123884062
"C5ORF5" 0.180558713023499 3.87915792476976 0.540130048381809
"C6" 0.444344413278783 8.42357815091827 0.129424947084626
"C6H10ORF107" -0.229747875912549 -0.93584663353339 0.589527859658846
"C6H10ORF118" 0.0126349494720012 4.66081874704956 0.966277879575019
"C6H10ORF137" 0.126043643537269 4.19646578500871 0.668818346766685
"C6H10ORF26" -0.313877374804643 6.57307512020742 0.284062934349574
"C6H10ORF32" 0.265665018884423 1.03124803941344 0.394929184572574
"C6H10ORF46" -0.0653455779210385 3.67212406555338 0.825610501747993
"C6H10orf53" 0.95155315764141 -3.74188760914226 1
"C6H10ORF71" -1.47821727539468 -1.75141075125748 0.000521504539245953
"C6H10ORF76" 0.139934764616823 4.31068652010517 0.635269446953237
"C6H10ORF88" 0.0115271626331735 3.15941225223571 0.970646564395817
"C6H10ORF90" -0.13578828951662 6.09304873566186 0.643072325880468
"C6ORF115" 0.205289758957766 4.10432597344191 0.486341726582535
"C6ORF137" 3.50267624729322 -3.36292112425383 0.00297101440751282
"C6ORF162" 0.0167654739793359 2.56350199821761 0.958181588939543
"C6ORF163" 0.135971882879887 -0.309000051026928 0.685482396593906
"C6ORF165" 0.482407182021388 -0.898614177778692 0.183704200946717
"C6ORF168" 1.40103507331671 -1.41477195529887 0.000461993596191538
"C6ORF170" 0.123752708546196 2.18290171866164 0.680765342120665
"C6ORF192" 0.151111520015311 3.4464660280074 0.611358933394502
"C6ORF211" 0.122962322035903 4.54578458628519 0.675858731038362
"C6ORF57" -0.160815652293532 3.96340225747648 0.586066359079283
"C6ORF97" 0.191353963941176 -1.63961535199189 0.64307075025195
"C7" -0.455512505737547 7.32803977701491 0.120236175755215
"C7H21ORF58" 0.0459135634079117 -2.51860682835325 1
"C7H2ORF66" 0.393655001722474 1.61883807604372 0.197955233337761
"C7H2ORF67" -0.446697714494383 4.32707641740398 0.129423918132974
"C7H2ORF69" 0.462146981314894 1.92616040010098 0.127018943107699
"C7H2ORF76" -0.229695618356867 3.36889407254794 0.43821291030561
"C7H2ORF77" 0.604048090808277 4.01992725827455 0.0409553753252712
"C7H2orf88" -0.211348166050842 4.06395112029732 0.474250439904499
"C7ORF10" -0.0417299765511864 3.63044501852173 0.888977453474851
"C7ORF11" -0.0157623087180694 3.10251873321046 0.960854464268155
"C7ORF23" -0.720331021034122 2.63825477977034 0.0161470189448351
"C7ORF26" -0.181362550053914 2.60779223636621 0.5445572845904
"C7ORF50" 0.0202582905257142 3.03799021340281 0.948571695692113
"C7ORF53" -0.965135689565423 -3.17030596179893 0.2455315994156
"C7ORF57" 0 -3.78523326007695 1
"C8A" -0.248484338181383 9.26375072746649 0.395717473840488
"C8B" -0.213795216996279 9.68433173285541 0.464852734268278
"C8G" -0.23931012704415 7.35607469851096 0.4136137431312
"C8H1ORF111" 0.223174096572988 0.80810925512816 0.486711716864725
"C8H1ORF112" 0.595656414464936 1.46489612121688 0.051669769832176
"C8H1ORF123" 0.159571243577841 3.63067742280431 0.590382507966108
"C8H1ORF168" 0.251969986903311 5.07610431350794 0.390851869447699
"C8H1ORF173" -0.0340488724466019 4.18475377895545 0.908590452049173
"C8H1ORF177" -0.45095183980618 -2.19882451883908 0.382043374736744
"C8H1ORF21" -0.306449446658816 2.58977769552178 0.305242952104281
"C8H1orf228" -0.159683133612758 1.29265176994442 0.610174635149142
"C8H1ORF27" 0.488621682305477 4.56135206910362 0.0972441630706999
"C8H1ORF52" -0.177607451330974 2.79444703610854 0.551954083161418
"C8H1orf53" -0.048133213498314 2.01237124001858 0.880737290940134
"C8H1ORF9" 0.172821654280079 4.63166464843919 0.556367427024684
"C8ORF22" -0.492830401129014 8.48962962354212 0.0927298629297694
"C8ORF34" 0.978518963044278 -3.26466064889768 0.209508799376671
"C8ORF42" -0.0294816918598529 0.840807958601623 0.940728382815261
"C8ORF45" -0.181482598108796 2.46199182529134 0.543929617598127
"C9H21ORF2" 0.363161576410985 4.562523852119 0.217313325150384
"C9H2orf72" -0.0590167443306688 6.12689098384056 0.840399020444746
"C9H2ORF82" 0.525014446872021 -3.09421808595697 0.54267242864296
"C9H3orf33" -0.223317230655891 2.36728215340123 0.459630953151046
"C9H3orf43" -0.783580317027934 -0.686990872057934 0.026976798802972
"C9H3orf70" -0.272736023335446 1.74096076515636 0.368302405896592
"C9ORF125" 0.577223776996433 5.53189282892527 0.0497068501603083
"C9ORF140" 0.639761883996994 0.725474651290109 0.0450242112588482
"C9ORF150" 0.236520260097578 1.55073850236106 0.440390420207414
"C9ORF167" -0.0896469066168666 3.74879640720666 0.762001457678121
"C9ORF21" 0.146759198396289 2.72095602969896 0.623776284959168
"C9ORF23" 0.253581272682205 4.3040786707013 0.389567755409102
"C9ORF24" 0 -3.78523326007695 1
"C9ORF39" 0.724898509358976 -0.530960648597935 0.0359436323266491
"C9ORF4" 0.362079034357523 3.55989544666349 0.220859488568468
"C9ORF58" -0.298947294098539 7.87419441853094 0.307183917093361
"C9ORF72" 0.0580694230779065 2.83190181186329 0.848501863778779
"C9ORF9" -0.562794610669844 -3.33304280251591 0.787143400409622
"C9ORF93" 0.55388719961565 1.36605810311921 0.0735092634838273
"CA10" -0.219476658946392 1.18338072046383 0.485416034444913
"CA12" 0.0505755799122619 -3.29543280921436 1
"CA14" 0.224895719940898 -2.8065023293746 0.873682113889067
"CA2" -0.0989797992674421 5.144310403826 0.73567444384358
"CA3" 0 -3.78523326007695 1
"CA4" 0.237456530435438 6.89457849772556 0.417406368190297
"CA5B" -0.745183685899922 7.98481542926627 0.0112805837339045
"CA6" 0.494090004754607 4.60695272060911 0.0935016453298866
"CA7" 0.760226518430378 -2.10582525850234 0.0746203015883661
"CA8" 0.304140141991315 0.0103843988733049 0.34699765122748
"CA9" 0.19829611098935 3.25602142035958 0.505811396686415
"CAB39" -0.120744716823248 6.00250688079228 0.680446462465037
"CAB39L" -0.320401196814843 1.2897891226687 0.297417920414866
"CABIN1" -0.203205039000349 4.83205440779103 0.489285721311481
"CABLES1" 0.0209918177134562 4.76559573736224 0.943788468805808
"CABLES2" 0.247093299027484 1.93132626065566 0.416511937501713
"CABP1" -0.597294321300572 -1.48143852712279 0.121762884957496
"CABP2" -0.489028233408364 1.07278361011641 0.115763046032886
"CABP4" -1.66198953994106 -3.69363878999097 0.505054841160397
"CABP7" -0.199551739147713 -2.30580158071521 0.755663989908721
"CACHD1" 0.0340341683546813 1.61711662426799 0.907085580270188
"CACNA1B" -0.256983942664294 -2.62374271673372 0.787329642229969
"CACNA1C" -0.0303837989825035 0.716329395191858 0.94619942934539
"CACNA1D" -0.163952557345571 5.04494926878474 0.576808312729964
"CACNA1E" 0.0488066237182257 -2.57830813104884 1
"CACNA1G" 1.34166046376824 1.15066089827754 2.3234666307625e-05
"CACNA1H" -0.556178205507475 -1.35516849978713 0.155077940098662
"CACNA1I" -0.320031804696031 -3.10887061714689 0.676248885531527
"CACNA1S" 0.365945892137972 -0.320354651654587 0.274858365720801
"CACNA2D1" -0.244356028042959 0.467251561075145 0.451503637615631
"CACNA2D2" -0.15112258141053 1.50451266884801 0.625071441046079
"CACNA2D3" -0.196450366121839 -3.31616642034558 1
"CACNA2D4" -0.0947268869363122 -3.69670380580359 1
"CACNB2" 0.811628321819901 -1.16159337509279 0.0363484339017006
"CACNB4" 0.185282467804514 -0.39681780393458 0.62703681816592
"CACNG1" 0 -3.78523326007695 1
"CACNG2" -1.42008860899919 -2.43760819824129 0.00871697621073393
"CACNG3" 2.24641720643682 -3.61738818039518 0.132619829277601
"CACNG4" 0 -3.78523326007695 1
"CACNG7" 0 -3.78523326007695 1
"CACTIN" -0.318351928787798 5.52881368994754 0.277987949684239
"CACYBP" -0.283023100132331 5.46777891397232 0.334694041161773
"CAD" 0.517032274051501 1.8313028110049 0.0866626963501516
"CADM1" -0.373969260996991 4.77985672025293 0.203449003741864
"CADM2" -1.66060424026736 -3.69418291733048 0.505054841160397
"CADM3" -0.539840209922201 3.26692187164464 0.0690061710387449
"CADPS2" 0.282468598286195 0.539109284629471 0.3851881683146
"CALB1" -1.01155269104787 -3.33487401914595 0.251852907818304
"CALB2" -1.0563787117051 -3.73875883184549 1
"CALCA" -0.527423979729686 2.88994957048512 0.075942515491747
"CALCOCO2" 0.0454686012605106 5.94286903657292 0.876949471421449
"CALCR" -1.15232053226746 -3.29060886965127 0.297226712499268
"CALCRL" 0.61422745013376 0.77027054224245 0.0498758213560899
"CALD1" -0.117729932881183 5.5820058720431 0.688147185452564
"CALHM1" 1.51942669861626 -3.69985243189783 0.505054841160397
"CALHM2" -0.474810310378031 -0.587504420403738 0.170651426275116
"CALHM3" 1.51271455689642 -3.70248469817146 0.505054841160397
"CALM1" 0.228400473417531 7.53554926721757 0.435227647100486
"CALM" -0.0895130862087302 6.92928936966846 0.759728096242262
"CALML3" 0.0247641778054656 -2.97508858325419 1
"CALML4" -0.236824794491721 6.27458471353157 0.418975548387099
"CALN1" 0 -3.78523326007695 1
"CALR3" -1.00164895590279 -2.74633720015763 0.129995505892268
"CAMK1" 0.590715945723453 2.27713570414559 0.0497298176829158
"CAMK1D" -0.926809979241567 4.4363116917543 0.00177050680799217
"CAMK1G" -1.50576109021025 -0.387555542150335 2.06995153327747e-05
"CAMK2A" 0.261908302019566 -3.57137425708494 1
"CAMK2B" -0.0229895068377316 -0.108494623740732 0.9438131289495
"CAMK2D" 0.0461404336940524 3.38314836144668 0.876753873430643
"CAMK2G" 0.0602495625993485 3.04701956660448 0.840918900698591
"CAMK4" 0.601867130963953 -0.505886776621363 0.0819143232810468
"CAMK4L" -0.0364139798724347 -1.17362778919911 0.961644266768492
"CAMKK1" -0.0586375754836136 2.57159012305378 0.847601342329586
"CAMKK2" 0.265780173340176 6.44446957919422 0.364385637879295
"CAMKMT" 0.267600576429958 0.599359244767891 0.394942022096301
"CAMKV" 1.00151642612933 -2.88115182137694 0.171026262090945
"CAMLG" -0.204253661710832 3.19561151156414 0.491047485308095
"CAMP" -0.917985996644128 -2.19996997642706 0.0747393505548494
"CAMSAP1" 0.425133400379645 2.79894067282906 0.153236814824078
"CAMSAP2" 0.0912426021321372 4.59087871202541 0.75629208947446
"CAMTA1" -0.0925314503037049 3.19662494788997 0.756399897878296
"CAND1" -0.066712454944939 5.96879039247841 0.820095767553435
"CAND2" 0.0301356478358934 4.52660191878653 0.918915673339307
"CANT1" -0.0661523836924041 2.84045084024029 0.827690096346941
"CANX" 0.177161505120205 7.60175856119084 0.544947323352185
"CAP1" 0.207958400452958 6.14127099292523 0.477955259266824
"CAP2" -0.273513131991926 1.63964417898606 0.368261844284411
"CAPG" -0.0227096411968811 1.09269246303265 0.94176013245632
"CAPN10" 0.225407109750211 2.70948848662026 0.449526332088077
"CAPN13" -1.13000166834143 -0.289249868161626 0.00101725949199846
"CAPN14" -2.73314655851417 -3.31999551155238 0.00964892359154576
"CAPN2" -0.737050548013682 1.67653388938078 0.0153954982790325
"CAPN3" 0.722689626156814 -1.66404911676438 0.0906676440868644
"CAPN5" -0.1871476428287 4.58329600184392 0.524272675998026
"CAPN6" 0.114909440761471 -1.49816332943065 0.810743443220638
"CAPN7" 0.177634121878652 2.8714549367519 0.551133723384833
"CAPN8" -0.763941511927672 -3.14513485419096 0.371362115444995
"CAPN9" 0.66947801461242 -2.93483384469591 0.283864620973946
"CAPNS2" -0.209253453409416 -0.126595443360355 0.550886400440481
"CAPRIN1" -0.0434255313147465 6.17055779888072 0.882317757779888
"CAPRIN2" 0.45410691637096 1.55350446822162 0.134682427871848
"CAPS2" -0.271695881298997 2.23439052164833 0.368579936025968
"CAPSL" 0.0655564331851595 6.97719004862323 0.822830017525971
"CAPZA1" 0.0514410261138597 5.16199103607722 0.861373431137179
"CAPZA2" 0.119918859289336 6.03434382289992 0.682433908178807
"CAPZA3" 0 -3.78523326007695 1
"CAPZB" -0.141459944333719 6.30842253413623 0.62921197351126
"CARD10" 0.255976976932296 1.32782714740484 0.40739253607007
"CARD11" -0.198068561365336 3.32294839552476 0.504751674967704
"CARD8" 0.0703396023465259 3.53231999639578 0.812918520584578
"CARD9" -0.176704551186205 2.2020149687854 0.558451540383707
"CARHSP1" -0.0196833768999079 3.4494297372874 0.949148503518684
"CARKD" -0.159512966433986 6.59297233001035 0.585992187974731
"CARNS1" -1.45584225542967 -3.5757418242078 0.387449265215962
"CARS2" -0.198357333896712 5.17386854488803 0.49927599035979
"CARTPT" -1.04554261054252 -3.74270095383044 1
"CASC1" 0.0211938307482829 -1.38243348598308 1
"CASC3" -0.271180907015021 4.6830803690398 0.356380651975967
"CASC4" -0.149009737971519 6.20895092921225 0.611055632501178
"CASC5" 1.14610210671396 2.52226290263902 0.000152858272092231
"CASD1" 0.11569711065697 4.1501319914593 0.694171838278786
"CASK" 0.156344573143081 4.88819866369276 0.594886578632368
"CASKIN1" -0.0170930030151812 -2.45961367893522 1
"CASKIN2" 1.00957589053202 5.10980038510714 0.000651615827045844
"CASP10" 0.128040506268184 2.57836114922215 0.669350046010015
"CASP14" -3.64575839819415 0.889874327001024 5.77536147058165e-24
"CASP18" -0.213598803129945 3.74023597510452 0.469069315841035
"CASP2" 0.431069042681427 3.51554065835168 0.145429419332184
"CASP3" 0.0342972548112578 3.91059224261703 0.907942204706097
"CASP6" 0.100881499667999 4.22450721173085 0.732442774809278
"CASP7" 0.270444977993395 4.6605035737923 0.357717929597601
"CASP8" 0.00445255681394146 3.4379860393286 0.989943407318376
"CASP8AP2" 0.101614248417227 3.88510465460383 0.73011589886353
"CASP9" 0.207807116939819 3.86735673170857 0.480920406008705
"CASQ2" -0.494254098269777 -2.90272118350371 0.496758059831276
"CASR" 0.884876361849255 -3.0076414336103 0.259623096100619
"CASS4" 0.0774036394767864 1.35688201043655 0.800333794848703
"CAST" -0.259353924408321 3.99152730235941 0.378889166453918
"CASZ1" 0.212169227913676 -0.00421046698044806 0.538109984127572
"CAT" -0.203324424927562 7.19604697835403 0.487374528015047
"CATHB1" -0.888422940027441 -3.53564782034772 0.696700633577448
"CATHL3" -1.34565454118355 -2.8994125409969 0.0517273876220685
"CAV1" 0.195156891835469 1.37654108638424 0.523810279168047
"CAV2" -0.15007849457659 2.20432431055239 0.620265799770834
"CAV3" -0.133128008684059 -3.62184326870325 1
"CBFA2T2" -0.43888890564868 0.0737821878200262 0.188008685778353
"CBFA2T3" 0.00377017977054214 0.71253465915449 1
"CBFB" -0.052910758323172 4.3616226760557 0.85776834236245
"CBL" 0.129899648846736 2.80972150095282 0.662080257081574
"CBLB" -0.0044509198951681 2.59677951214535 0.993170580542422
"CBLL1" -0.210368756000133 3.55658069307279 0.477463331322394
"CBLN1" -0.146970592370051 -3.39276230066387 1
"CBLN2" 1.52903823717729 -3.69585785857661 0.505054841160397
"CBLN4" -1.07959759916179 -2.83397088051817 0.10009325356163
"CBR1" -0.374735586580306 4.81950065440757 0.202398330190946
"CBR4" 0.0624866203718536 3.61444058655279 0.833347943355827
"CBS" -0.000354353548824531 7.33227687819898 0.999155131278311
"CBWD1" -0.0122603139387735 4.66588480631692 0.967510694824839
"CBX1" 0.152890565719739 3.5547080550191 0.605373171546642
"CBX2" 1.22882282478031 -0.698102566802656 0.000516529498045016
"CBX3" 0.148299470127527 5.90078706921991 0.612981809364198
"CBX4" -0.594711891129161 2.19662562379221 0.0476216677835849
"CBX7" -0.262889941721205 3.15483845135924 0.376109327725026
"CBX8" -0.306590421059962 1.85361691015363 0.314315785433465
"CBY1" 0.358543714782164 0.885527993438073 0.256587999559731
"CC2D1B" 0.159996394053916 4.44576584623829 0.586616452258396
"CC2D2A" 0.0710132553784066 2.81966017704184 0.812164137793234
"CCAR1" -0.00580037830591354 5.90555346448013 0.984666321991102
"CCBE1" 0.0682277345111308 4.63890462749171 0.81692444534702
"CCBL1" 0 -3.78523326007695 1
"CCBL2" -0.0989838328304513 5.39231759087044 0.735916803844464
"CCBP2" -0.335224760276766 0.353717184732182 0.299071950151392
"CCDC101" -0.237611798667044 5.3877451770653 0.418078816538724
"CCDC102A" -0.0038944445130632 1.71316952523286 0.99455442340826
"CCDC103" -0.0747897923525667 -1.46380895254291 0.907044302199198
"CCDC104" 0.271787485139634 3.22225589535568 0.359458097849192
"CCDC107" -0.667104723982917 3.79602085129333 0.0242701346153795
"CCDC108" -0.802144304429698 -1.53132064252357 0.0415762554029335
"CCDC109B" -0.0766014053864749 4.39083085776281 0.794419120814121
"CCDC110" -0.209201016220412 -2.96992374446834 0.855625782293048
"CCDC111" 0.0511219089009793 3.42953620602946 0.864747427264238
"CCDC112" 0.19578917618492 2.76501035964837 0.511703872402441
"CCDC113" 0.271081517876373 0.196648692459745 0.396961638158954
"CCDC117" -0.235983266946867 4.46590874983599 0.422580306193074
"CCDC121" 0 -3.78523326007695 1
"CCDC122" -0.448554207461407 -1.93837593039219 0.370477391186053
"CCDC124" -0.126976990585762 3.90084527237246 0.667136170432163
"CCDC125" 0.191186315784774 1.59557004114497 0.528397377659129
"CCDC126" -0.0453152215831939 4.15264998646223 0.878143367887895
"CCDC127" 0.139697367771669 4.38623073867992 0.63492245243941
"CCDC129" -1.13678000043567 -3.5023811323744 0.469226108760535
"CCDC132" -0.103119406389347 4.21182383434873 0.72689391561466
"CCDC134" -0.255990757651588 4.00937466161602 0.385627256979737
"CCDC135" -0.281788570757429 0.869592694374608 0.367685951114535
"CCDC137" 0.106759582569682 0.637166846665568 0.743251345880995
"CCDC141" 0.00670504080348801 3.46064354303016 0.983463680445942
"CCDC146" -0.0676538305823963 -0.412735234976504 0.885089047928292
"CCDC147" 0.54810606292317 -0.592870064936937 0.114353299811408
"CCDC148" 0.215322168547944 -2.56137587094243 0.699557707537561
"CCDC149" 0.193257199664799 1.71180954932221 0.524021992796339
"CCDC152" -0.668026703610356 0.97431365399873 0.0318026311301391
"CCDC153" -1.65068056476125 -3.69782538674704 0.505054841160397
"CCDC157" -0.282607777407947 -0.670449309242706 0.409706511563659
"CCDC164" -0.257759715110593 -1.7535591510534 0.617943969067697
"CCDC167" 0.424737817700241 4.03218067842778 0.150145199002589
"CCDC169" -0.333615862470852 -0.864325728459393 0.36716801636755
"CCDC177" 0.0107426989480918 0.233241326793981 0.985049178551548
"CCDC18" 0.350805822240345 3.13732754284024 0.236632055774234
"CCDC19" -1.72621996009409 -0.263977351090283 6.7268222329867e-07
"CCDC25" -0.140593906826313 5.44436902617199 0.631810866193169
"CCDC27" -0.198055789445657 1.28019784544431 0.519918803445872
"CCDC28A" -0.0588274157404611 3.74970690591235 0.842926630195367
"CCDC28B" 0.29669454615327 1.94970411563203 0.328540619993718
"CCDC30" -0.248560426007292 2.60355710461565 0.406307371126696
"CCDC33" 0.948113834456455 -3.74321691742703 1
"CCDC34" 0.400090951929823 3.64889274164394 0.176004516920974
"CCDC36" -0.003975786706422 -0.943081658025518 1
"CCDC37" -0.139671119901767 -1.18049288619202 0.733746803779627
"CCDC39" 0.0161993008249789 -1.8338071657321 1
"CCDC40" -0.531011317612503 0.335943378961962 0.0986968153455283
"CCDC41" 0.265827362322147 1.81855667144286 0.379573624673108
"CCDC42" 0 -3.78523326007695 1
"CCDC42B" 0.42642520631406 0.0198480245115634 0.193420810454259
"CCDC43" -0.0475939028370248 3.65436238228934 0.873228386327442
"CCDC47" -0.261250093009554 5.30408121285228 0.373409267454648
"CCDC48" -0.413596938408502 1.91634338155343 0.170229321244618
"CCDC50" 0.178475929623776 4.69237397012323 0.543367303475647
"CCDC51" -0.196784755855949 3.7046185368632 0.505834064508605
"CCDC53" -0.70026142775076 5.20958166152409 0.0174914471797048
"CCDC56" -0.260764291557547 0.646965005138357 0.412836949110668
"CCDC57" -0.056393798198072 2.61005669094778 0.854031137907048
"CCDC58" -0.0838734226766846 3.84927995134755 0.776945528082659
"CCDC59" -0.0840516108997062 2.9931645176811 0.78087666643832
"CCDC60" 1.53129988858814 -3.69487664455361 0.505054841160397
"CCDC61" 0.218595946572412 3.53489412335343 0.460414512011585
"CCDC63" 0 -3.78523326007695 1
"CCDC64" 0.465444796506995 -2.17667333280203 0.382043374736744
"CCDC66" -0.137997740108703 2.55566079323358 0.648496206510102
"CCDC67" -1.64584256558048 -3.69969686405967 0.505054841160397
"CCDC69" -0.124537868154597 0.106143164863812 0.713192484546925
"CCDC71" 0.252507805995679 3.36351528554661 0.393384883663208
"CCDC71L" -0.1630276183782 0.521161721493215 0.622586662334808
"CCDC73" -0.10136629210732 2.00931998746724 0.74240820287288
"CCDC75" -0.126002205871456 3.0286105722748 0.67293328469519
"CCDC77" 0.823116131251109 1.10437589782121 0.00804090067847162
"CCDC78" -0.543394016025392 -1.5602719534969 0.192064519397363
"CCDC79" 0.546949576530161 2.13813260412343 0.0705453299583416
"CCDC80" -0.192786670116532 2.44736685706369 0.520185158747022
"CCDC81" 0 -3.78523326007695 1
"CCDC82" -0.223729728326844 4.27820809865905 0.447658763331754
"CCDC83" 0.0414869803640264 -2.71549868779337 1
"CCDC84" -0.0512921557228034 2.28982522336916 0.866392088222121
"CCDC85A" 0.204036414424233 -0.340424958207344 0.542226794440591
"CCDC85C" 0.0397837298266191 4.42423847984399 0.892614900201747
"CCDC86" 0.112234896391033 3.85602537634692 0.704316704524179
"CCDC88A" -0.0721257164215933 2.51335899719252 0.813026934386091
"CCDC88C" 0.300787931075648 4.05035795026081 0.307670226549082
"CCDC89" -0.155832727646151 -3.3284321406469 1
"CCDC90A" -0.266106257911148 3.97314424877028 0.366766572791312
"CCDC90B" 0.733641434596695 0.6009762196511 0.0199523436189324
"CCDC91" 0.19592598125547 2.17129996205963 0.516376468678176
"CCDC92" 0.0510541331425201 -0.400542169349669 0.885760263119086
"CCDC93" -0.124103001287256 4.3786683264956 0.6737748772308
"CCDC94" -0.207686406434537 3.36129514467042 0.483670715124767
"CCDC96" 0.954596377268519 -3.16774058719483 0.176896772490476
"CCDC99" 0.595683140960663 3.65622076395486 0.0442501319550542
"CCK" -3.0028093259803 0.397847946324247 2.11499074818633e-17
"CCKAR" -2.39884368670899 0.270843675184328 2.82075720815711e-12
"CCKBR" -0.911335066575815 -3.53185449311667 0.469226108760535
"CCL17" -0.50205471773233 -0.420333580599534 0.144962997051468
"CCL19" 0.103519518455772 3.47941679399322 0.728408807644215
"CCL20" -1.19762915607506 -1.02712236405088 0.00113296607939078
"CCL4" -0.404004817650204 -0.126305108867226 0.214454970754871
"CCL5" -0.340251064726905 -0.762985140161095 0.323445898290179
"CCLI10" -0.660483273870542 5.54340583119074 0.0248439170495516
"CCLI5" -0.868782505746031 -3.54312695258085 0.696700633577448
"CCM2" 0.160469081848469 2.51915404623867 0.594580387263232
"CCNA1" 0.560550018912801 -3.26167035047697 0.604694886475013
"CCNA2" 0.627186854857174 3.02641484525145 0.0352153705526454
"CCNB2" 0.625853624459935 3.42396026707764 0.0349456255953384
"CCNB3" 0.240927668292574 2.11725291907953 0.42474461033023
"CCNC" 0.0782729642142536 5.38369364809896 0.789744982054793
"CCND1" 0.780427295054236 3.91479797476844 0.00841069127374255
"CCND2" 0.53401705894722 2.9754720861517 0.0726817724173473
"CCND3" 0.483301738248954 2.76209147086022 0.105041574314383
"CCNDBP1" -0.154891473247431 5.18037833143943 0.597704072642955
"CCNE1" 0.196207370593001 2.60480230994886 0.511642744432396
"CCNE2" 1.75425635395201 0.954857012723632 6.66539643988571e-08
"CCNF" 0.847513410761737 2.21903108345382 0.0050097330993191
"CCNG1" -1.06988006634808 6.60238243421051 0.000300674080977009
"CCNG2" 0.559121612768609 6.32430174326289 0.0568678126227619
"CCNH" 0.0232286198089468 4.63347423410804 0.937924403652119
"CCNI2" -0.357879664419917 0.96470725877413 0.25312635913444
"CCNI" 0.0603165157787826 7.5275642597302 0.836785933727638
"CCNJ" 0.866142341015278 0.0919042320062224 0.00735774329663561
"CCNJL" 0.577822130754645 -1.08656494976326 0.118718594528656
"CCNK" -0.136866242900257 4.15495849734043 0.64240324635773
"CCNL1" -0.116596340264265 5.62948428095786 0.690988254740661
"CCNL2" -0.0757481426752966 5.87276063594901 0.796188790285106
"CCNO" -1.153647429672 -3.49790725653525 0.469226108760535
"CCNRC01" -0.295134583250744 -3.13044390605731 0.829604676595541
"CCNT1" -0.068135758359029 2.97488575685369 0.819673561722737
"CCNT2" 0.205654581981722 4.38226143325127 0.484842308807949
"CCNY" 0.324576645296832 4.47435779831924 0.270224831501638
"CCNYL1" 0.195745673646227 6.13139514543624 0.50419660286421
"CCP110" -0.0153552645078626 3.32880146463112 0.961049773385217
"CCPG1" -0.241064989753457 6.41837491600215 0.410620682444926
"CCR10" 0.952780009618422 -3.74139646264637 1
"CCR2" -0.100668764798641 0.412156968072966 0.764802051609556
"CCR4" -0.683126705599968 -0.281887675886575 0.0477600749782822
"CCR5" -0.669768349599596 0.602559927725146 0.0350155571988149
"CCR6" 0.320698852696328 -2.29071006886823 0.456337007706213
"CCR7" 0.0357155016594656 1.02669447871368 0.921690572567221
"CCR8" -1.07393215075647 0.115662895411407 0.00100255605816919
"CCR8L" -0.917334839593214 -1.95862294130604 0.0543607815167526
"CCR9" 0.0639765208873359 -1.81977515399249 0.940505894032907
"CCRL1" -0.604315140169654 2.84753800874896 0.0427100264008639
"CCRN4L" -0.91969847732376 2.74246052032721 0.00211780043703566
"CCT2" -0.196174682988776 6.4067236637798 0.503067656723453
"CCT3" -0.116422089686447 3.16895280119551 0.696008056504695
"CCT4" -0.247356536748948 6.60514569386991 0.398393598225248
"CCT5" -0.243236832396723 6.62439177406107 0.406263015486237
"CCT6A" -0.0996496656650187 6.54962687083798 0.733583972126992
"CCT7" 0.0465435492679218 6.2409311624299 0.874067743167048
"CCT8" 0.126231503127738 6.37693200549427 0.666590185114284
"CCZ1" 0.110382496803238 4.95281352655245 0.70731272153476
"CD101" -1.03835117817593 -0.720061303762213 0.00333735246411736
"CD109" 0.336073492724084 -1.32519468942397 0.388693474058974
"CD14" -0.881523219382488 -2.45999367382581 0.0737414204617471
"CD151" 0.306720581288633 6.86113137747301 0.295154573805293
"CD163" 0.0480399875947245 0.043248698339464 0.881727198717333
"CD163L1" 0.222623154881023 -3.3155393181363 1
"CD164" 0.150573298008824 8.23468570262932 0.606794915233736
"CD164L2" -0.188242446479275 -0.375763097012849 0.591360752375928
"CD180" 0.333613301370885 1.50717360768645 0.272455622548415
"CD1B" -0.438961614613026 3.54645270166512 0.138005756448878
"CD1C" -0.700771934207333 -0.907654207327428 0.0508778632029644
"CD200" 0.233356800154387 2.47062851963051 0.435365683584239
"CD200R1" -0.160520331628727 -0.875328933532953 0.722522750038148
"CD200R1L" 0.40624309570683 -2.51759632755849 0.532235696273712
"CD226" 0.311817347187365 0.305616399244505 0.334692454885136
"CD244" -0.635219693810652 2.48763572790152 0.0338735239268874
"CD247" -0.159873397931439 2.41159879896029 0.594347452138515
"CD274" -0.2868612269523 1.98797721509428 0.341501451273531
"CD276" 0.493104314672493 3.49038229211936 0.0960771160889542
"CD28" 0.236437470277161 0.41148601280589 0.464060233971305
"CD2AP" -0.0406763272154241 6.34320708497033 0.889678646567075
"CD300A" -0.570464247767168 1.27137955162175 0.0651212598419989
"CD300LF" -0.83758507184497 -3.1829515562507 0.371362115444995
"CD300L-S1" -0.15769967473742 -0.91077026769519 0.656350857659206
"CD320" 0.692477503821503 0.753759423436488 0.0289775806954234
"CD34" 0.596456640914155 0.496411747963402 0.0621635400540683
"CD36" 0.213783209455246 7.75162322165165 0.465112176713633
"CD38" -0.480655224780318 1.78414746188419 0.113078035614036
"CD3D" -0.221202852517793 3.79057690690038 0.453792178965306
"CD3E" -0.418270701018762 3.78683265936175 0.156693104472375
"CD40" 0.39257771391419 1.36068643894816 0.205833061396857
"CD40LG" 0.250512623424531 -0.576966402279225 0.456155981760123
"CD44" 0.143325335305845 3.4765976799903 0.628760947730535
"CD47" 0.0717995307926693 6.17164924498423 0.80649533040876
"CD48" -0.275809218851281 4.84652204205725 0.348069423809339
"CD55" -0.644111974294832 1.15433295496769 0.0371958664684391
"CD59" -0.438033214741742 4.25265509686855 0.137313214728103
"CD6" -1.1406855844177 -1.56447951425579 0.00510120853031581
"CD69" 0.0314464790296615 1.38722037864567 0.932012246408346
"CD72" 0.338848486770785 -1.1863426487831 0.354890566925414
"CD74" -0.902079231260768 9.38221025998658 0.00220846190171101
"CD79B" 0.0184875068210238 0.190297508592517 0.969223591718844
"CD80" -0.48842910120121 3.03165579313874 0.0999614186615545
"CD81" -0.256449162337698 8.46921148876954 0.380843411930427
"CD82" -0.105541306838089 4.24529442571882 0.719560161560954
"CD83" -0.416781213133254 3.29435817909125 0.15999858528537
"CD86" -0.076754498160055 -0.574875071033634 0.846576520398413
"CD8A" -0.0549245628610404 0.285018836798888 0.884962978555419
"CD8B" -0.648906431740755 -0.812340632622495 0.072373785015667
"CD93" 0.292059774880303 0.956168138143329 0.345876834280848
"CD99" -0.00486740229987442 0.932276821193897 1
"CD99L2" 0.249576296148863 5.43029364089123 0.394965499443568
"CDA" -0.131665274256279 5.09663088390311 0.653694801209679
"CDADC1" -0.337815310615924 2.08239687155402 0.261911539430386
"CDAN1" 0.435318157704661 3.6680412974049 0.140581299704209
"CDC123" 0.156602402094145 4.90210481516914 0.593807117903983
"CDC14A" -0.142243693053713 3.00072478069516 0.633946644324778
"CDC14B" 0.250385096665599 1.71566216355596 0.416540028983725
"CDC16" -0.103747947527348 3.2281609833962 0.727558149754222
"CDC20" 0.266621322476282 2.08328712000861 0.378288140453739
"CDC20B" 1.52464394487022 -3.69771849860846 0.505054841160397
"CDC23" 0.316307424103426 4.63876359321055 0.282311488403966
"CDC25A" 0.322320998628167 2.45244018481352 0.282273942896434
"CDC26" -0.315940189286507 0.828731056920684 0.317814278262855
"CDC27" 0.12025125213881 5.39067916642113 0.68193120620099
"CDC2L1" -0.308823631241282 6.08673391569662 0.292098944881688
"CDC34" -0.180025312277187 3.55809171468179 0.542988249041272
"CDC37L1" 0.163012531003017 4.30882683240685 0.579804741363747
"CDC40" 0.0900572206266625 4.35676567962401 0.759930962010677
"CDC42" -0.0313136663304531 7.06884860919995 0.914891484195347
"CDC42BPA" 0.0546761524787883 3.65310761959471 0.853538474075854
"CDC42BPB" -0.0892806453054524 7.50071193716978 0.760261699829216
"CDC42EP1" 0.303773966420962 7.51708513433249 0.299554142178476
"CDC42EP2" 0.0864076857547208 0.940498378118431 0.790236841952366
"CDC42EP3" -0.160326932816012 2.72200641779532 0.591641331228196
"CDC42EP4" 0.236934647671516 2.05772828677031 0.434043545392696
"CDC42SE1" 0 -3.78523326007695 1
"CDC42SE2" -0.1155785768105 3.23841206138487 0.697739973177866
"CDC45" 1.08521772921456 2.50309560356022 0.000332138045972868
"CDC5L" -0.0573576486423257 5.84137404400578 0.84508357381132
"CDC73" -0.127823367463217 4.45959639186965 0.664163111715691
"CDCA2" 0.949606061238836 1.46445479189267 0.00206906037834747
"CDCA3" 1.03512557521645 1.61188879958904 0.000800080763390011
"CDCA4" 0.334130112251183 4.02714522689465 0.257059016791435
"CDCA7" 1.72700664136427 3.94769251132483 1.2308341216716e-08
"CDCA7L" 0.422456314627381 5.40790708513553 0.150345543995451
"CDCA9" -0.501596619861417 5.12405814684451 0.0880884573530501
"CDCP1" -0.186444027627678 0.39950955414743 0.569145731449805
"CDCP2" 0.26558853568248 4.0035263673383 0.368621973983591
"CDD" 0 -3.78523326007695 1
"CDH10" 2.55178695692278 -3.30438014894923 0.00964892359154576
"CDH11" -0.361399442221983 2.84874890944968 0.225541958167342
"CDH12" -0.700363675864779 -3.65776460770199 1
"CDH13" 0.057388048745075 1.10883910007201 0.860624960885258
"CDH17" 0.201282799833589 3.91918658621328 0.494933414019376
"CDH18" 0.950110026785511 -3.74245374655136 1
"CDH19" 0.857066680284738 -3.3948390616644 0.367667090414002
"CDH1-A" 0.104298376723221 3.16381247189417 0.726136279028127
"CDH20" 1.51660514580882 -3.70097400682731 0.505054841160397
"CDH22" -0.759578017355211 -3.29005519969548 0.604694886475013
"CDH23" -0.365179554686477 -0.57122595494065 0.317825501968527
"CDH3" -0.370333430572863 2.75739671697698 0.213865510358017
"CDH4" -0.201941497942035 1.97029388769341 0.502538907044074
"CDH5" 0.146909958898297 5.70721089408401 0.616316246249699
"CDH6" 2.71329316055815 -3.01180603233147 0.000445228808621825
"CDH7" 0.807053922017938 -2.64724109864314 0.127794727235952
"CDH8" 0 -3.78523326007695 1
"CDH9" 0 -3.78523326007695 1
"CDHR1" 0.712436705105785 -3.23259737056833 0.336703101514351
"CDHR2" 0.359469437631201 0.568926889445979 0.255697796671103
"CDHR3" -0.575234817091691 1.0160659572338 0.0707006455528515
"CDHR4" -0.293349150694432 -2.37468564451343 0.659015885575695
"CDHR5" 0.245011207487572 5.5042447355295 0.404074076286501
"CDK10" 0.0380834688142327 2.42399893142725 0.902441108808961
"CDK12" 0.0476324776551371 5.07135869290777 0.871451676161013
"CDK13" 0.0505613943719903 4.53403355954977 0.863856003127957
"CDK14" 0.179160789250003 -3.26528589020522 1
"CDK15" -0.774746932844464 -2.61392036164151 0.174211601959034
"CDK17" -0.207585255290465 4.90206031237796 0.47994650342275
"CDK19" -0.0971864284729271 4.77814092512655 0.741109908441053
"CDK2" 0.921285919458466 1.84359867448153 0.00260634066074473
"CDK2AP1" 0.0203110598236827 1.79105989226669 0.9535248184352
"CDK3" -1.04853101413162 1.91701057051532 0.00057933843917674
"CDK5" -0.179211248352538 3.6381536515048 0.544413695430219
"CDK5R2" -1.17695143575727 -3.10405452071553 0.151215226309834
"CDK5RAP1" -0.154010102041895 4.26154485083056 0.600980886287554
"CDK5RAP2" 0.409804607859402 3.84643334262749 0.165447406781201
"CDK5RAP3" -0.0915578211409219 3.6814375320179 0.757537454110503
"CDK6" 0.233750633633952 5.89690099016031 0.425239982201283
"CDK7" -0.0155698282518761 4.24673582570947 0.95844027075358
"CDK8" 0.0753799130197203 2.42587574953133 0.803877047985891
"CDK9" -0.297434573195234 4.65129008698134 0.311866459386673
"CDKAL1" -0.197987564939002 3.65599462765524 0.503051783828584
"CDKL1" 0.359817034709178 1.18710857307323 0.24665331223495
"CDKL2" -0.521448892315585 0.0804226119932086 0.113817616647154
"CDKL5" 0.230701861706604 3.42504635002176 0.436431364941391
"CDKN1B" -0.139434863353232 5.55374642934605 0.634582748664614
"CDKN2A" -0.798616696204271 3.60857320166297 0.00718257023555413
"CDKN2AIP" -0.210993039941053 4.63956057060296 0.473216876637662
"CDKN2B" -1.03294546953835 3.97453215297508 0.000517192894826497
"CDKN2C" 0.254192201294308 1.74825191294779 0.407808759199508
"CDKN3" 0.929033668557509 1.27612217577785 0.00270715304018425
"CDO1" 0.232848164465149 10.2376917586999 0.42605225579079
"CDON" 0.599197582438797 1.09794816981751 0.0543427439279154
"CDR2" 0.228127101683603 0.374992663836798 0.474124810691069
"CDR2L" 0.175736235772223 -0.704404561363212 0.647470666328336
"CDS1" -0.0978959285975408 2.61687111739963 0.744896930416681
"CDS2" -0.213798451436072 5.46127883700972 0.466073001257156
"CDT1" 2.07689108823694 3.50383681935424 1.51664332187744e-11
"CDV3" -0.179534164424083 6.06705163976075 0.540181996602496
"CDX1" -1.65511777859343 -3.69629163966025 0.505054841160397
"CDX2" 0.951489874309826 -3.74191269516309 1
"CDX4" -2.40218824896644 -3.61367723098761 0.132619829277601
"CDYL2" 0.0137685624354468 4.1042636026112 0.962901433609325
"CEBPA" -0.186546894048337 0.592162698438565 0.568285457395042
"CEBPB" -0.0527886283476456 5.70666108616128 0.857438230673128
"CEBPG" -0.137512859341814 4.45729323298624 0.640660052173789
"CEBPZ" -0.164427366765405 4.75207437867046 0.575929070693478
"CECR1" 0.148747101351973 3.47735137510114 0.615566688838625
"CECR2" 0.449950555376612 1.76438916275796 0.139036422055343
"CECR5" 0.0348693944025694 6.5739368530131 0.905317704484318
"CECR6" 0 -3.78523326007695 1
"CEL" 0.985225457771551 -3.3645499884282 0.367667090414002
"CELA1" 2.49522752893966 -3.58305797945899 0.0689124702930104
"CELA2A" 0.763594339749378 -2.47069945396231 0.1485492977622
"CELF1" 0.289371558763558 1.96802753214819 0.333656815106368
"CELF2" -0.414918869500412 -0.134577833662489 0.209960564736155
"CELF3" -0.240870786672993 -1.91825584979808 0.634784298537424
"CELF4" 0.927750009211878 -2.58827078254235 0.0807399201214563
"CELSR1" 0.021726126640464 4.99457548849964 0.941600795726034
"CEND1" -0.140064759131018 -3.54097177288229 1
"CENPA" 0.835073061066598 -2.07200185525659 0.0871867326520609
"CENPC1" 0.80631848216447 2.09060986519855 0.00772312380739039
"CENPE" 0.874298735332495 2.71881866017762 0.00348256287373386
"CENPF" 0.589120150656581 2.61733537978828 0.0482186579151514
"CENPH" 1.09905832773117 2.48714686077558 0.000287185573177085
"CENPI" 1.07226455885075 1.26891370754522 0.000583873476854098
"CENPJ" 1.6224487464128 0.916108882996644 4.19594874278185e-07
"CENPK" 1.61751192875158 1.95853757587547 1.946498894822e-07
"CENPL" 0.945284950874428 0.756851423247834 0.00272144290139341
"CENPM" 1.24490379694261 -1.24005786789627 0.00149303295395947
"CENPN" 1.20367728879853 1.15408401685614 0.000117594220569744
"CENPO" 0.560653331764972 1.94603816750193 0.0644547632131773
"CENPP" 0.551567847401633 0.284996243725385 0.0895937529775224
"CENPQ" 0.746333171301522 3.15634049540899 0.0122648548643002
"CENPT" 0.572153548280687 3.18320021275216 0.0544376096720379
"CENPV" -0.846968929869374 3.48764383257933 0.00441355339819399
"CENPW" 0.851880257091094 1.81038461689858 0.00529137568617919
"CEP104" 0.241124124504774 2.52035223681977 0.41898737357554
"CEP112" -0.00705192680568463 2.56644364839286 0.984373716270456
"CEP120" 0.247511010060612 2.84726593263763 0.405928120642532
"CEP128" 0.614330515376141 1.06969656406166 0.0472528446741086
"CEP135" 0.967721539230468 0.669498574991554 0.00249131900627905
"CEP152" 0.751802769698124 2.64151513028127 0.0120098900179398
"CEP164" -0.0657095428940152 2.3419196152427 0.828611605592789
"CEP170" 0.141546100796553 2.48917005373606 0.635972056012455
"CEP192" 0.976378597452708 2.66648277329345 0.00116162955774731
"CEP250" 0.521863808586165 0.818545859185286 0.0935019670802262
"CEP290" 0.278319540977648 3.14041363345373 0.34788473816961
"CEP350" -0.13847789441836 4.66995386973554 0.638183657848023
"CEP41" -0.0487627194706004 0.71660374615307 0.892785478954798
"CEP44" -0.0578145982633371 2.48403651198021 0.84779712032237
"CEP55" -0.0435042531425002 1.2536089845992 0.895773067745261
"CEP57" 0.383928489395399 2.47353624736871 0.199488796089966
"CEP57L1" -0.7850049650767 -0.311888280944453 0.0211594770103242
"CEP63" -0.115657746974955 2.27474650511644 0.703194451859766
"CEP68" 0.211851030057032 0.832251581749661 0.500723600353617
"CEP70" -0.211110748897546 4.61486937704334 0.472813945346207
"CEP76" 0.0698477051068719 2.87171744642443 0.818328467783737
"CEP78" -0.539893043959031 5.12974955768653 0.0663761180201429
"CEP85" 0.516601711322505 2.73853675623956 0.0833991059612007
"CEP85L" 0.174695370999255 1.15398974743742 0.574296949292567
"CEP89" -0.153758471459042 2.81902246868526 0.607795765210142
"CEP95" 0.271478738609286 2.52299542421006 0.36309067572435
"CEP97" -0.0618376396002821 2.38952203694204 0.84157389709991
"CEPT1" -0.318671178516358 7.94307985093085 0.276423411194853
"CER1" 0.474123129389915 -3.65546598073065 1
"CERCAM" -0.27032136615124 1.000016256914 0.385374233042747
"CERK" -0.205620371858846 4.94432954175231 0.483952024446837
"CERKL" -0.736243051382618 -2.8350644564787 0.262989318478292
"CERS1" 0.423998459413151 0.0436654734039313 0.190911637073218
"CERS3" -0.235259586341709 0.278359645871613 0.47925686578788
"CERS5" -0.0752919274247936 5.44105062457288 0.797473993468494
"CERS6" 0.0526032237434173 0.147554584596399 0.857443243169601
"CES1" -0.585315815676933 8.2444158517776 0.0460856516733236
"CETN1" -0.106022453041931 2.68435695985919 0.72465922449811
"CETN2" -0.322330743876015 3.8781116252816 0.274508310647239
"CETN3" -0.279453283861819 4.2862999317718 0.342629764950347
"CETP" 0.0345668936105891 4.78545930771104 0.907093467158053
"CFC1B" -0.0138107317691294 -3.2346757145459 1
"CFD" -0.278385460318091 8.1087188222319 0.341570544044564
"CFDP1" -0.260699385554119 3.95699755180105 0.376938789120954
"CFH" -0.265349297284854 10.954213835035 0.364417719713228
"CFI" -0.271093065549754 9.69132305629354 0.354183730060868
"CFL2" 0.0991019533806002 5.02679343693145 0.736059704343896
"CFLAR" -0.00305405700543705 4.81490807273331 0.992634894953329
"CFTR" -0.0604922645888901 -0.636618868182504 0.893149025694176
"CGA" -0.50004956152008 -3.48950862216404 0.737142594981209
"CGGBP1" 0.00153613809537305 4.03799539370608 0.995912473112991
"CGN" -0.103462143700059 4.82866587625769 0.724803447898557
"CGNL1" 0.0814135278206575 6.19968671778217 0.781061659888439
"CGNRH-R" 2.92808611841735 -3.49877640847188 0.0191081945111478
"CGRRF1" -0.253128077867051 2.32433639450422 0.399642574329934
"CH25H" -0.518470223110721 0.194619451177359 0.109064301589473
"CHAC1" -0.994324792174137 5.14532022445732 0.000785941624279433
"CHAC2" 0.0104215864622414 1.67533317820606 0.972042324550173
"CHAD" -0.244733164655711 0.357015277758288 0.448535617967425
"CHADL" -0.952188872855897 1.28255689832438 0.0022042385438338
"CHAF1A" 0.605770065604395 3.37412175830934 0.0412501974737708
"CHAF1B" 1.1765276382081 3.1391541880711 8.96551766073037e-05
"CHAMP1" 0.127388464075763 6.45020764664985 0.663589094875519
"CHAT" 0 -3.78523326007695 1
"CHAT1" 0.0134243298729756 -2.06021071868906 1
"CHAT2" -2.04182349469885 -0.757609830281331 8.89244167817863e-08
"CHCHD1" 0.181284780082842 3.69131108982014 0.540085467866188
"CHCHD2" -0.161499116259123 8.47766536152894 0.580874176565627
"CHCHD3" -0.144816579197019 5.64054888383537 0.621474651659977
"CHCHD4" -0.108431221104522 4.02678184528877 0.714016013340596
"CHCHD5" -0.0109938462658998 3.23102092689683 0.97318676060919
"CHCHD6" -0.100001627819639 5.53238033700084 0.73327001523578
"CHCHD7" -0.102054102536975 4.01597938409687 0.729545250645377
"CHD1" 0.12862864681377 5.13522864149114 0.661528657581888
"CHD1L" 0.182608885706616 3.57152740510997 0.537783787544527
"CHD2" 0.362684669082026 6.75355062664436 0.215857222194161
"CHD4" 0.0363227276061981 5.90980955980034 0.90161747176631
"CHD5" -0.0713357731140138 3.37497285476025 0.810961193897939
"CHD6" -0.0119470224373618 4.52298152322976 0.968581430342669
"CHD7" -0.031023922363791 4.70578235312799 0.916740585887912
"CHD9" 0.204926784926327 5.38276736035118 0.484678267178084
"CHDH" 0.453696523650361 5.49245596738572 0.122383446244321
"CHDSD" -0.687755097389281 5.48691985442268 0.0195279912548606
"CHEK2" 0.555118342699384 2.53308984296649 0.0639045001453724
"CHERP" -0.049442548130708 4.30105069508069 0.867184051306079
"CHFR" 0.301162282831686 4.34045649851762 0.30596817014109
"CHGA" -0.536939435366999 1.59616805637903 0.0775892567296706
"CHGB" -0.167631599390069 1.65529011146024 0.584286019363029
"CHIA" 0.190243168633486 5.78546045893041 0.516887268610977
"CHIC1" -0.0610186059885177 3.17153725956915 0.839107649950565
"CHIC2" -0.184245568010106 2.15438809600061 0.541585389856061
"CHID1" -0.117126557436889 4.02918486531754 0.691130809673207
"CHIR2D-956" -1.57275741408825 -3.0886790868746 0.031659599765528
"CHIR-A2" 0.830413751156419 -3.38896541079186 0.367667090414002
"CHIR-AB1" 0.465757587987283 -1.9175952582633 0.297928354105314
"CHIR-AB-487" 0.274345748773536 0.673244540261386 0.396424820016787
"CHIR-AB-502" -2.0834454835535 -3.65166275662364 0.257582261740595
"CHIR-AB-600" -0.589807671134499 0.385297621375161 0.0634965654338803
"CHIR-B2" -0.172368182139211 -3.46374676493896 1
"CHIR-B3" -0.559097984401824 -2.70859770257605 0.384590385714902
"CHIR-B4" 0.569295503978161 -3.53650422536221 0.696700633577448
"CHIR-B5" -1.64081583996051 -3.70146350363401 0.505054841160397
"CHIR-B6" -0.846694381677185 -2.74067660911354 0.182119051256118
"CHIR-IG1-5" -0.760771939345821 3.08686895448044 0.0107499014260577
"CHKA" -1.3378796684014 3.56328865900113 8.37228136178804e-06
"CHL1" 0.965690196089713 -0.46545507589742 0.00474210284593703
"CHM" 0.0226561851167683 4.54650523335074 0.938902177876181
"CHMP1A" 0.0502927386381983 3.64569592675584 0.866367007874889
"CHMP1B" -0.0913284508248933 4.50864548780859 0.756403184372784
"CHMP2A" -0.177184761848752 4.1258480964602 0.547691914446563
"CHMP2B" -0.11057818561899 5.65979578407765 0.706182783755838
"CHMP3" -0.382078170279687 5.47080668473079 0.193082920117052
"CHMP4B" -0.249477630165073 5.9030287403859 0.394783052086295
"CHMP4C" 0.16922443323995 0.514460575290404 0.587377136410429
"CHMP5" -0.211656565366589 4.76334891563376 0.4714759126016
"CHMP6" -0.00957035865947828 4.36889881985341 0.974633964255907
"CHMP7" -0.0274516401916971 5.21231705516049 0.925772491936174
"CHN1" 0.0665135337632314 3.51283247480805 0.823240641351192
"CHN2" -0.405800363408704 3.08523542985627 0.172122954380706
"CHODL" 0.867609421218788 -3.50508164922597 0.469226108760535
"CHORDC1" -0.992845469235992 4.51586900814719 0.000814744778786451
"CHP1" -0.215718784558173 7.39596523930131 0.461140198924016
"CHPF2" 0.130143455056781 4.56774125072227 0.658378662054495
"CHPT1" -0.168986975584038 2.79104107426438 0.570232272768979
"CHRAC1" 0.144855234211538 4.03010331279324 0.623864712758434
"CHRD" 0.130542615259722 1.02654450912886 0.694371958838539
"CHRDL1" 0.438782584993639 1.98580267619384 0.149612660817638
"CHRDL2" -0.407103894151783 -1.1298324589255 0.263162333551123
"CHRM2" 0.287085546670568 6.11436593111452 0.327514263727776
"CHRM3" 0.25405608299172 -2.99417926725715 0.848092325322172
"CHRM4" -1.06193430099862 1.07425685939072 0.000653857074624454
"CHRM5" -0.181281508782142 -2.7356578287069 0.883050195161398
"CHRNA10" 0.999577816045487 -3.26015625538577 0.209508799376671
"CHRNA1" -0.504655221742301 -1.62997410119371 0.291619010843324
"CHRNA2" -0.982106827005446 -2.14124987691988 0.0362234357644209
"CHRNA3" 0.242193676359176 -1.11221417626112 0.547367279941406
"CHRNA4" -0.1687378457087 -1.93535002819926 0.80747654862762
"CHRNA5" 0.805218362128735 0.189543248526628 0.0126093642427939
"CHRNA6" 0.341983059481363 -1.55570479176273 0.454538297668909
"CHRNA7" 1.0277640869269 -3.07429127692633 0.151215226309834
"CHRNA9" 0 -3.78523326007695 1
"CHRNB2" 0.00807913157594748 2.19621518160305 0.984726239692163
"CHRNB3" 0.756561886711188 -2.05107687008968 0.0743776394377596
"CHRNB4" -0.0457489370527491 -1.45836484599132 0.907044302199198
"CHRND" 2.31617873333879 -3.3656318722682 0.0280675861194149
"CHRNG" 0.3558321498674 -2.83434800401717 0.633074080963772
"CHST10" 0.0969996213589121 2.25738726025191 0.747676884586527
"CHST11" -0.65431802806291 -2.33441436830795 0.194320431982284
"CHST12" 0.397191324127532 1.46992244500583 0.194680271485003
"CHST13" -0.0796856919287449 4.9233868348314 0.786669112279948
"CHST14" -0.0433405865684024 4.10845304292928 0.883929483172272
"CHST15" -0.401504093878703 4.33821615528418 0.172681879380816
"CHST2" -0.445251192064786 1.71810392292013 0.143314967440394
"CHST3" -0.0837947382602062 -0.276099205291338 0.832232753383655
"CHST4" -0.413048006537958 5.62922142837778 0.15937293964837
"CHST6" 0.242799469494036 4.29734139736661 0.409694138272791
"CHST8" 1.05419231722029 -3.46258863853094 0.308476217028128
"CHST9" -0.412064690305517 -1.28882186056589 0.270540106246883
"CHSY1" -0.289634468842846 3.93028649588519 0.326051472302949
"CHSY3" -0.552226635464981 -1.24143935060212 0.15176385608363
"CHTF18" 0.602242303135865 3.72454703657806 0.0420616741192709
"CHTF8" 1.74818091541369 0.557237600800296 1.24156441252773e-07
"CHTOP" 0.216728426129883 5.29681915032593 0.460447658073845
"CHUK" -0.0384374873512352 4.51165950788539 0.896529307122223
"CHUNK-1" 2.25539329219045 -3.61355700127218 0.132619829277601
"CHURC1" -0.146670325793396 4.7302785641179 0.617677524682962
"CIAO1" -0.335203555986567 3.23919489554575 0.258587807675497
"CIAPIN1" -0.406167156960813 5.94635154241929 0.166248845849285
"CIB1" -0.0189580700812337 6.04701870659503 0.948450345302981
"CIB2" -0.110963559765077 -0.500907979709089 0.735335906961479
"CIB3" -0.039930566369169 -0.767848622844036 0.970683378939208
"CIDEA" -0.828838130570967 6.27412969837615 0.00492119009408938
"CIDEC" -0.770500834378634 5.66240333025945 0.00894697915513244
"CILP2" -1.48574010767548 -3.32248789096343 0.170037510482487
"CINP" -0.251526010559464 1.79668343830634 0.408499699488608
"CIP1" -1.24877882083953 2.41791394049739 3.84089280047793e-05
"CIR1" -0.338296185487843 4.847306498591 0.249805294491404
"CIRBP" 0.52069923886284 6.32678800171899 0.076102058911386
"CIRH1A" -0.12857202017006 2.10103628117548 0.675540130195452
"CISD1" -0.0122465746966636 8.75791453646462 0.966618660439813
"CISD2" -0.201349985252739 3.89025965469072 0.495167248218949
"CISH" -0.243170830222318 5.02933295319475 0.407543977846557
"CIT" 1.2049228323276 1.35628788990737 0.000103948246903367
"CITED2" -0.629581221302878 -0.259398747932448 0.0612257035311217
"CITED4" 0.0207866229453505 6.87720760264502 0.943565389863803
"CIZ1" -0.0335463112430158 3.96189626037617 0.910095495646474
"CKAP2" 0.772981978503966 2.87772367883638 0.00958429855090574
"CKAP2L" 0.333612858827808 3.4166748670274 0.260157400479534
"CKAP4" 0.124837458279148 5.2077514598362 0.670596737760234
"CKAP5" 0.09268735967029 4.64703975912962 0.752456745423195
"CKB" 0.0623790632772461 3.24895986208092 0.835356337812386
"CKLF" 0.278974962531993 4.0862137320279 0.344646658615987
"CKM" 0 -3.78523326007695 1
"CKMT1A" 0.228336651438881 -2.72346342719915 0.658744245331922
"CKMT2" 0 -3.78523326007695 1
"CKS1B" 0.853033223272402 3.10660196740891 0.00433863200379082
"CKS2" 0.667648659286212 -0.504466249962682 0.058517921525971
"CL2" 0.0764828178518416 9.99215578019036 0.79366664098207
"CLASP1" -0.112720440075619 4.03364387876399 0.70235870568854
"CLASP2" 0.0921647261887969 5.06676746391413 0.753918848665559
"CLCA2" -1.58164872449427 -1.76240931207702 0.000283986286167248
"CLCC1" -0.14928311449928 5.56350674749471 0.610849489364985
"CLCF1" -0.141177541651099 -3.61383029104589 1
"CLCN1" -0.0218530428342335 -2.43803302573477 1
"CLCN2" -0.443559865178162 1.56452915935146 0.144896960408667
"CLCN3" 0.0978986009966563 5.58539047342125 0.738805088466055
"CLCN4" -0.149657442861721 -0.162911718391075 0.659176913549412
"CLCN5" -0.195463858223293 4.60105256934861 0.50644205651357
"CLCN6" 0.0908949410777557 3.42354441642633 0.758972024049258
"CLCN7" 0.107984816853605 3.49462337578643 0.716215975791293
"CLCNKB" -0.416633879396164 -2.97235565238159 0.584643335353568
"CLDN10" -0.397632724663469 1.2531857463508 0.198392436879369
"CLDN11" -0.125295703735485 -0.50270260449779 0.736931270973913
"CLDN12" 0.228748408446592 4.8041110212856 0.436159362209223
"CLDN14" 0 -3.78523326007695 1
"CLDN15" 0.0136235387523699 7.38181837531615 0.96297829786217
"CLDN16" -0.478717453976148 -3.50184265157712 1
"CLDN17" 0 -3.78523326007695 1
"CLDN18" -0.142562841324802 -3.61329279717495 1
"CLDN20" -0.410648983816558 -3.08109900441253 0.839508999506443
"CLDN23" 0.319758108334547 -1.43095557933345 0.418566897881728
"CLDN25" 2.98320075872419 -1.67239488328575 2.17721711180019e-09
"CLDN3" -0.241233379050582 3.06516966001547 0.418790591743852
"CLDN4" 0.764001920585074 -2.70902421887007 0.245113531792376
"CLDN5" 0.203658104485414 1.76969681670396 0.506451206822504
"CLDN8" 0 -3.78523326007695 1
"CLDN9" -1.57298467094102 -3.42616046635811 0.199285990059104
"CLDND1" 0.00191702911918841 4.95368231298412 0.995561569519227
"CLEC16A" -0.0499207415625163 5.11327700902885 0.865395887918795
"CLEC18A" -0.210609123759955 -3.32334548104989 0.787143400409622
"CLEC3A" -0.698973016522144 -3.656284891458 1
"CLEC3B" -0.418466775423327 5.98034851921348 0.153771923405571
"CLGN" -0.0225920743963605 -0.0932118810321784 0.981346850781905
"CLIC2" -0.29853701559664 4.158853729273 0.31072629902869
"CLIC4" 0.0793509512305375 6.79875169814081 0.786468280221857
"CLIC5" -0.0341773730443156 1.99804945125265 0.910557002157457
"CLIC6" -0.407643984470255 3.10157966529204 0.170503746865245
"CLINT1" 0.337332513241659 6.90424148679319 0.249523554163452
"CLIP1" -0.0876279692111231 5.92531807755706 0.765218672978175
"CLIP2" -0.094075081080864 2.01877047435273 0.756546017457014
"CLIP4" 0.621321901998249 3.12416048672894 0.036525913490691
"CLK1" -0.206096331336144 4.40141609707393 0.483581420098243
"CLK2" -0.158729464993965 3.71813113221389 0.591147611241243
"CLK3" -0.0800074166365059 3.7718630938104 0.787041539602718
"CLK4" -0.134809780842029 5.14878665302819 0.646172548237776
"CLMP" -0.632737477684255 1.20069945118603 0.039717083150578
"CLN5" 0.265691192680661 4.06214512043435 0.367347188342987
"CLN6" 0.187992304607732 4.24782554169046 0.523529051205679
"CLN8" 0.256563536085818 5.25754476686005 0.382063201191675
"CLNS1A" -0.265253984906394 4.41303290933008 0.367563078748819
"CLOCK" -0.151205742449758 3.11130670072933 0.612455291368702
"CLP1" -0.0745394216521223 2.34073366165583 0.805844707567798
"CLPS" 0 -3.78523326007695 1
"CLPTM1L" 0.0929355614481708 6.0330317673837 0.751253172746433
"CLPX" -0.144993162852413 7.27831928260135 0.620323886058784
"CLRN1" -0.52527206131708 -1.72958660894858 0.231198399876825
"CLRN2" 1.14999293940745 -2.84634792724303 0.0635513765965537
"CLRN3" -0.160555873786358 -0.341118119171865 0.638767858907001
"CLSPN" 1.27540799734784 2.28235816677879 2.86267346866063e-05
"CLSTN1" 0.169021249948145 4.12945713689997 0.565887282993372
"CLSTN2" 0.296239354562314 1.2089882886705 0.332428323848782
"CLSTN3" 0.00235968437804605 5.18563237403242 0.994439101704289
"CLTA" 0.0935926857769571 6.28219165997975 0.749524910135264
"CLTB" -0.133442907294613 5.72006251605264 0.648884984705298
"CLTC" -0.316350558608482 7.08342805383819 0.280112414944423
"CLTCL1" 0.0696993941501574 5.13220388779541 0.812621726519554
"CLU" 0.430710381722421 5.78509886882919 0.142486975675534
"CLUAP1" -0.0802363980131466 2.73447906484543 0.788296807324201
"CLUL1" 0 -3.78523326007695 1
"CLVS1" 0.349343233293427 -2.31162838003337 0.388477958880826
"CLVS2" -1.65511777859343 -3.69629163966025 0.505054841160397
"CLYBL" -0.118664050464686 4.40507112233014 0.687056954041939
"CMAS" 0.153530256552886 4.09987481012811 0.60252941890549
"CMBL" -0.845238537652322 7.2930591643424 0.00411807210472725
"CMC1" 0.064226412269262 4.68754877955605 0.827638088351633
"CMIP" -0.540435250601171 5.99393631797459 0.0657983023768356
"CMPK1" 0.195407863415839 5.6056359195311 0.505205177612857
"CMPK2" -0.258431332550658 5.11202303416627 0.378799382164343
"CMTM3" 0.109545312838316 4.49194855846492 0.709966446768841
"CMTM4" 0.0044831208787791 5.71445699689358 0.988093165581473
"CMTM6" 0.0974254883126716 0.80282061409766 0.759640720543716
"CMTM7" -0.0305736474759243 2.89930557770365 0.92028650458161
"CMTM8" 0.113822294666937 -0.883079388367206 0.780696366321206
"CMYA5" 0.336019803639266 0.275353103560549 0.31597779931123
"CNBP" -0.077481894616474 8.10812378063176 0.791144386197212
"CNDP1" 0.00112464925294538 -0.674736938627714 1
"CNDP2" -0.776767064605307 5.50313616784348 0.00841959408338969
"CNEP1R1" -0.0688290534271692 4.22526445415116 0.815878073435785
"CNGA1" 0.473884088073738 -3.6598492649789 1
"CNGA2" -0.00080001050608245 -0.0154850827460826 1
"CNGA3" -0.057673401087027 -3.11184318581374 1
"CNGA4" -1.36657263608465 -2.26742812739421 0.00493626297411701
"CNGB1" 0.135766438561686 1.93614242438924 0.656078122787646
"CNGB3" 0.96221538712104 -3.26919743102838 0.297226712499268
"CNIH3" -0.154952883659303 -0.700035215982793 0.698854843238413
"CNIH4" -0.118078530442183 4.83576525339911 0.688058272535215
"CNKSR1" 0.446766500170889 3.42984112450202 0.131421843154672
"CNKSR2" -0.478276028685031 -3.08796634593121 0.54267242864296
"CNKSR3" -0.191452644731873 4.13388238857926 0.516376885918351
"CNN2" -0.402597183563802 2.5576934826397 0.17775997332499
"CNN3" -0.468499774844362 7.19008052459784 0.110080852464362
"CNNM1" 0.826645422438013 1.22917776201798 0.00803506728231405
"CNNM2" 0.14818226428839 3.8979721162907 0.615542111802916
"CNO" -0.273684161092429 4.79378745049221 0.351720004941503
"CNOT10" -0.296949056584424 3.67457440849592 0.315216582474647
"CNOT1" -0.0894425559314119 5.70583561167226 0.760471685744646
"CNOT2" -0.0966437641573447 4.56736782198517 0.742920277934228
"CNOT4" -0.285094272620133 3.46703401905984 0.335170425160805
"CNOT6" 0.226097782237992 6.34841008454175 0.440290026801386
"CNOT6L" 0.1655507194916 6.18781349289762 0.572043884246394
"CNOT7" -0.0173709879071969 6.84141109817803 0.952829042917549
"CNOT8" -0.101625372889849 5.24606627402077 0.729217571189009
"CNP1" 0.242541036791139 0.576763977044912 0.440342767614534
"CNPPD1" -0.217892107205738 6.97728312015136 0.456723708512046
"CNPY2" 0.0824734031149797 5.82215028571331 0.778473863723481
"CNR1" 0.537730492455826 -0.676132307980651 0.136654195894898
"CNR2" -0.898851289188183 -1.42271386170907 0.0250502079512613
"CNRIP1" -0.779831733032613 1.87719740850267 0.0102760160832996
"CNST" -0.00498154184816463 2.62750787114509 0.991193311619043
"CNTD1" -0.199948896991139 3.36337205174107 0.500168160234024
"CNTF" -0.972599993400068 1.56784046026691 0.0015423977671064
"CNTFR" -0.280986157093268 1.30370693624783 0.360211922715844
"CNTN1" -0.11744204072959 -0.691223293483985 0.806950407641884
"CNTN2" 1.19656916710493 -3.57302228618945 0.387449265215962
"CNTN3" 0.452963016914181 -2.00789480454924 0.343925119105568
"CNTN4" 0.0752132378124932 1.70425115582937 0.809882535929503
"CNTN5" 0.0676920669720272 -0.024952841954351 0.858612681265565
"CNTN6" -2.02851873137502 -3.31923523859437 0.0504525883785756
"CNTNAP1" -0.374100566014335 -1.20984784694619 0.32256542442946
"CNTNAP2" -0.00730977509298235 -1.39832798603527 1
"CNTNAP4" 0 -3.78523326007695 1
"CNTNAP5" 0.654231941162544 -2.74938827394165 0.227536930296368
"CNTRL" 0.353979579349103 3.74631803181158 0.230413787031006
"COA5" -0.425029253801937 4.92653343748533 0.148359821341325
"COBL" -0.249761814243942 6.46744767874418 0.393929321721873
"COBLL1" 0.259474840382699 6.75609469638201 0.375607906574977
"COBRA1" 0.103442336168008 4.4487305631 0.72576563334536
"COCH" 0.489045525898238 7.81077129070206 0.0953275833624533
"COG1" 0.00342266183072608 4.81210456754815 0.9914454773195
"COG2" -0.173189497834711 4.07909156321269 0.557042199108364
"COG3" 0.0653397663762724 3.82195666549003 0.8250468968907
"COG4" -0.015875803344189 5.34474662017445 0.957144341352965
"COG5" -0.308483495611563 5.46179030234704 0.293171691450232
"COG6" -0.0834787052415212 4.31962299288587 0.777309505474325
"COG7" -0.0505160839233545 4.12630715792938 0.864646621884321
"COG8" -0.0332624785030572 2.98839264121347 0.91377268303066
"COIL" -0.0351290204782933 3.16993235007878 0.90788707410786
"COL11A1" -0.121800285317259 -0.581789338586972 0.74704542825749
"COL12A1" -0.0540182496339316 4.31934901778145 0.855583899750347
"COL13A1" 0.0972631349401329 1.88876554486513 0.748236414296724
"COL14A1" 0.13360030181149 3.9339578559424 0.651246934470483
"COL15A1" 0.33617466613067 1.07466411714658 0.284246495809011
"COL16A1" -0.461781733650907 1.80050431924412 0.128802330634178
"COL17A1" 0.9882391750409 -0.312909624474305 0.00429801098702685
"COL18A1" 0.16526441919153 5.4966074820279 0.573597804713636
"COL19A1" 0.429350054730682 0.6310295221014 0.171625196488514
"COL1A1" -0.414253369501131 4.2219071647901 0.159848770566226
"COL1A2" -0.32335168976371 6.38348055492101 0.269876021436334
"COL20A1" -0.0449345940846392 -1.57893139089673 1
"COL21A1" 0.611451086659495 1.33638639145598 0.0451154775444505
"COL22A1" 0.287250405735728 -3.16124779294161 0.829604676595541
"COL23A1" -0.0261889684946574 4.57605694179921 0.929415238324135
"COL24A1" -0.166787473930561 2.43795783579196 0.578528226852036
"COL25A1" -0.0500364230002965 3.20906434165036 0.868596103649105
"COL27A1" 0.301601183864324 2.12683398246042 0.317218898877918
"COL28A1" 0.289459203510624 -3.19420118371976 0.817997623334686
"COL2A1" -1.10273473905919 -3.12475299738772 0.126165120936649
"COL3A1" -0.150517543615086 8.39526331695333 0.606880070982678
"COL4A1" -0.253809195849162 6.96970294773398 0.386106979958001
"COL4A2" -0.202530889398022 5.63976072189167 0.489812294192736
"COL4A3" 0.33725314528304 -1.02572391486295 0.357429444268883
"COL4A3BP" 0.351107077637987 5.51663257090647 0.231730903708907
"COL4A4" -0.0927897555248761 2.41689751573791 0.761648883589712
"COL4A5" 0.547449812461592 0.815156119777435 0.0838426940747513
"COL4A6" 0.425006273937933 1.26820338978815 0.171367244392496
"COL5A1" 0.103850781007554 3.29064559540503 0.726500440614505
"COL5A2" 0.0128482234439299 5.4945420052249 0.965446889094452
"COL6A1" -0.201161264962479 6.83069535669531 0.492074404942564
"COL6A2" -0.463245911736811 7.16552905205031 0.114104075704621
"COL6A3" -0.0511044649450687 4.6755881312096 0.861969259446242
"COL6A6" 1.01299102598886 -2.82196100313671 0.10009325356163
"COL7A1" -0.174892477216813 -1.52389376271778 0.669136752046283
"COL8A1" -0.248541998048104 1.84135637142345 0.411826239781243
"COL8A2" -0.577859888260296 0.501807120870412 0.0726542376442028
"COL9A1" -0.685213389207139 -2.52963498010403 0.259259184537914
"COL9A2" -0.229997454570695 -0.252731909175176 0.549699805487604
"COL9A3" 0.0911069645510166 -0.240657814262051 0.797573786164756
"COLEC10" -0.307187052998834 4.12500324933702 0.296908516512002
"COLEC11" 0.0261113084259528 3.09131832693038 0.931684936445843
"COLEC12" -0.225467373163455 2.33215883405767 0.452074280350439
"COLQ" 1.100493916262 -1.55769929382537 0.00590346909359001
"COMMD10" 0.18263312574023 2.3111946514962 0.545065183745939
"COMMD1" -0.127291417951221 3.05968384081052 0.66936663644941
"COMMD2" -0.0981735007737092 4.95438212747598 0.738232784449382
"COMMD3" 0.00847609138021509 3.00473815221632 0.98026897423134
"COMMD4" 0.319619896684795 3.37516013738091 0.281120553969904
"COMMD5" -0.0508231990417146 4.3996676814593 0.86339724705753
"COMMD6" 0.0867561885910062 4.64167409596765 0.768212551076594
"COMMD7" -0.251046301438166 4.18657533706024 0.394321419944419
"COMMD8" 0.164954077387691 3.56361064348242 0.577260941439888
"COMMD9" -0.276015084564374 4.74883030401382 0.347810990754636
"COMP" -0.366844949291511 0.519698438193334 0.259507658415627
"COMT" 0.0547147859870006 6.92588451818171 0.851844015428591
"COMTD1" 0.00899194856551002 8.27097745032364 0.975539962162766
"COPA" 0.295703258488575 6.75290816842725 0.312768382527986
"COPB1" 0.0559522777156629 5.93230374567924 0.848785636770697
"COPB2" -7.01569411110619e-05 6.86935208317534 1
"COPE" -0.0179284183221068 5.95504415595613 0.951426717706417
"COPG2" 0.0730174292127592 4.9679349676478 0.804087961966565
"COPN5L1" -0.0328416299137243 -2.72339806473366 1
"COPN5L2" 1.45545085316334 -3.53352056719901 0.232823581035219
"COPS2" -0.122106070600496 5.70004375926228 0.677235694215501
"COPS3" -0.299676789834845 5.38488284782262 0.307097409773455
"COPS4" 0.0638760938246562 5.15697305408652 0.828178532264353
"COPS5" -0.172384621000056 4.18325524553086 0.558437331042289
"COPS7A" -0.171635969957575 6.2143003886407 0.55796135864724
"COPS7B" -0.0169436830938828 2.44865198061598 0.957814293550375
"COPS8" -0.11890720014741 4.27356823074263 0.686499236183343
"COQ10A" -0.658839628284065 1.7518577804097 0.0305553432520405
"COQ10B" -0.431457870808441 6.40449337482738 0.141196333045261
"COQ2" -0.188311323438316 2.05884358409686 0.535208226755802
"COQ3" 0.102653552389892 4.16480684276805 0.727845420820728
"COQ4" 0.206753044838664 4.64498307917311 0.482177105378778
"COQ5" -0.147276578007363 4.2868879977539 0.617408190744448
"COQ6" 0.0817358884283766 3.59483448370451 0.783334267649749
"COQ7" -0.244966319279278 4.34693269168388 0.405484513444577
"COQ9" -0.314710020917695 5.67674678928023 0.283353106656015
"COR1" 0 -3.78523326007695 1
"COR3" 0 -3.78523326007695 1
"COR4" 0 -3.78523326007695 1
"COR6" 0 -3.78523326007695 1
"COR7A" 0 -3.78523326007695 1
"COR8" 0.994290740889866 -3.35191635519692 0.415483702489939
"CORIN" -0.62027448594776 -2.07171674192349 0.178478482054329
"CORO1C" -0.205794825572779 5.73617269235298 0.4827688774559
"CORO2A" 0.0632974099845182 4.87884048363492 0.830064289966924
"CORO2B" 0.137338322718662 0.754963031203974 0.68372406752024
"CORO6" 0.286299378788847 1.6348239835608 0.348274624637081
"CORO7" 0.28122650170123 3.52679566830897 0.341945924424329
"COTL1" -0.45046679709919 3.66025062951246 0.127454762353665
"COX10" -0.40456396642442 4.7382767891766 0.168937340033488
"COX11" -0.0870926234229346 4.07371569690386 0.767822157054796
"COX14" 0.563696758727398 1.49300571711834 0.0668581092760889
"COX15" 0.0389297881142146 2.88742029322606 0.899549789153344
"COX16" 0.224332073872362 2.10112047199048 0.457082362399728
"COX17" -0.377787598275272 4.92421554027022 0.198792097857918
"COX18" 0.0984336288060694 1.82775874960519 0.747534393609007
"COX19" 0.0534715884159628 4.28772953680418 0.856950718743041
"COX20" -0.426532675964337 4.29578612160341 0.147826960152829
"COX4I1" 0.1260429033581 8.24105190416778 0.666592149708314
"COX5A" -0.25843067754262 7.01285031617805 0.377483028985873
"COX6A1" 0.0228623121291538 7.03627186010308 0.93788788577875
"COX6C" -0.0643627082224775 7.24701959595138 0.826007008551
"COX7A2" -0.118427182096906 5.41304156620502 0.686573330652387
"COX7A2L" -0.218333261264148 5.39232591574203 0.456823446640526
"COX7C" 0.123018213549848 7.7907179499754 0.674203812541006
"COX8A" -0.206238531673918 2.72596355500307 0.49152242361245
"CP" -0.60649824229446 8.71507842642336 0.0387772157968895
"CPA1" 2.71198726363244 -3.54662196715728 0.0361302481445686
"CPA2" 1.92214730088841 -3.66035486848368 0.257582261740595
"CPA5" 1.51660514580882 -3.70097400682731 0.505054841160397
"CPA6" -1.66198953994106 -3.69363878999097 0.505054841160397
"CPAMD8" 0.150034648393835 2.67961539819705 0.617359558203642
"CPB1" 0.847145066715072 -1.63063661409705 0.0461517964702482
"CPB2" -0.499545301987566 9.05083743889546 0.0883462086918131
"CPD" -0.0467164717044353 6.85582638011009 0.873257889930023
"CPE" -0.093791999294192 0.941342750282359 0.763362760126648
"CPEB1" 0.507379703905011 -0.644627734595527 0.142278236180291
"CPEB2" -0.520192243075421 3.88034876301481 0.0784434442754757
"CPEB3" -0.11394045034713 4.7675440106715 0.698764670103039
"CPEB4" 0.111011556045344 4.43666997750839 0.705913739147617
"CPED1" -0.475111619243757 4.38356066010606 0.106874596946743
"CPLX2" 2.49565981042661 -3.09658919032089 0.00182754546193754
"CPLX3" 0.803282904773296 -2.81974290804194 0.190470923657417
"CPLX4" -0.97506682664426 -2.14444714656065 0.0403673862161246
"CPM" -0.157869670616625 0.548758094739311 0.617776121303035
"CPN1" -0.543413682386935 6.82291777946084 0.0640963970196898
"CPN2" 0.0301471710549268 -0.517374258243579 0.950539675225504
"CPNE1" -0.105566386601102 -3.69758038908458 1
"CPNE2" -0.0651178526606839 1.89335399535762 0.832770899525415
"CPNE3" 0.708750332703669 4.93346619186332 0.0162395314683283
"CPNE4" -1.18065081695636 -1.91994246155996 0.00706988221954017
"CPNE7" -0.391687768451499 -2.82060211673089 0.532451127684469
"CPNE8" -0.133001962100772 3.6680939136559 0.653545509625269
"CPNE9" 0.349639516450671 -1.98953424086976 0.447707080637686
"CPO" -1.65511777859343 -3.69629163966025 0.505054841160397
"CPOX" -0.208036272393163 5.50989393203471 0.478387722932374
"CPPED1" 0.19761310068608 4.91563968826525 0.501190228972131
"CPQ" -0.309267923252243 4.37522029683621 0.293428520658303
"CPS1" -0.26335351842902 1.22264341008029 0.399504206649968
"CPSF2" -0.105684529685647 4.93951838282872 0.71948757521406
"CPSF3" -0.153493197206184 5.13196886335978 0.601175590849681
"CPSF3L" -0.139704033146057 4.94728263421292 0.63438530391183
"CPSF4" 0.045376876278766 4.54930453875837 0.877984886082339
"CPSF4L" 1.52655860842165 -3.69687841038349 0.505054841160397
"CPSF6" 0.133382897691234 4.51107134714554 0.650402873013995
"CPSF7" 0.118106796226169 2.6139366173425 0.694012789759584
"CPT1A" -0.649198080331468 8.41875600906074 0.0270578072333931
"CPT2" 0.364233484683065 6.68380384536043 0.213982322211834
"CPXM2" -0.911850097039167 3.12015874772356 0.00225622119203196
"CPZ" -0.640233691576155 -3.02812920930321 0.564871227170737
"CR1L" -0.0580869442498913 4.45915135364054 0.84389951983256
"CRABP1" -0.137998716336395 -3.53451985032977 1
"CRADD" -0.128079475003824 3.8199671718397 0.664521259986718
"CRAMP1L" 0.180716250490996 3.23594980318381 0.541482561009563
"CRAT" -0.534429228233342 9.23885947054613 0.0683692396242957
"CRB1" 0.229238736292771 -2.75667637606719 0.764299986428146
"CRB2" -0.0643664600818416 1.00513777137154 0.841872910153279
"CRBN" 0.0433455029512131 4.48703870040831 0.883432624240195
"CRCP" -0.241512381074404 4.79821514715905 0.41111581819996
"CRDS2" 0.245374034237887 0.49122805139085 0.44999180983829
"CREB1" 0.119603211686675 3.27793159864473 0.68636687188625
"CREB3" 0.110696077012615 5.67668709312122 0.706156503822322
"CREB3L2" 0.354074673500842 4.76345462236055 0.228255937381286
"CREB3L3" -0.539684492828725 8.1094487405105 0.0657729545806111
"CREB5" -0.348480905505037 0.696264949375913 0.272837262371032
"CREBBP" 0.0336002727484529 5.03633220005068 0.909269996348727
"CREBL2" -0.424533417288737 5.9624110279631 0.147995236494843
"CREBZF" 0.241889238319907 2.89885376837862 0.415927827820976
"CREG1" 0.146354036250293 4.03707207239067 0.61906686548561
"CREG2" 0.139747512361729 2.21337738600365 0.646314391668343
"CRELD2" -0.352236501091851 5.78507390696623 0.2298605056769
"CREM" -1.00599358151877 6.29374950402352 0.000667180767412994
"CRH" -0.178284158140469 -3.45998880075046 1
"CRHBP" 3.31273647164249 -2.52093015376627 3.76189723145036e-07
"CRHR1" -0.671577468673505 1.15645999866436 0.0290588799911994
"CRHR2" 0.803795774615475 3.78444981648443 0.00675901590804775
"CRIM1" 0.300380647329224 1.37417051237297 0.324518892453114
"CRIP1" -0.213064240754585 4.41061341269634 0.468721446411447
"CRIP2" -0.0507719480508224 5.20252094317446 0.862977895358499
"CRIPT" -0.205776002579925 4.70070376806155 0.484271147154084
"CRISP2" -0.919474314931672 -1.60517912421568 0.022210490065013
"CRISPLD1" -0.0910827818155579 2.36213581525851 0.763973636095297
"CRISPLD2" -0.59574243144711 -0.234719643956423 0.0787499409919637
"CRK" 0.167878743476784 4.14324474705023 0.56911710997767
"CRKL" -0.0839180700029179 4.12671087780569 0.776450969711742
"CRLF1" 0.675208301129041 -2.51101574417419 0.273371861502761
"CRLF3" -0.0180263017418255 5.18532899767335 0.951564089197907
"CRLS1" -0.0444496156770896 5.82310284636922 0.879613001232109
"CRMP1" -0.279250105692234 3.17849557732867 0.347582658674701
"CRNKL1" 0.0060586555559715 5.09771836518649 0.98390895082216
"CRNN" 0 -3.78523326007695 1
"CROCC" -0.0574768420876978 1.12058407189368 0.853878747273819
"CROT" -0.854676485527694 7.17201275092055 0.00372739706823657
"CRP" -0.479389805093745 8.55928028473045 0.101923835231809
"CRTAC1" 1.49217918854694 -3.13202919460193 0.0468084489659179
"CRTAM" -0.532181900600325 1.58456059696664 0.0815778067164247
"CRTAP" -0.395594267251193 3.89913672628077 0.180447674015744
"CRTC1" -0.361632809013666 5.04337200316712 0.218354115321855
"CRY1" 0.247131201291917 5.99211872521905 0.399278451065977
"CRY2" 0.460122687850522 4.39209403821827 0.11853834129113
"CRYAA" -1.64081583996051 -3.70146350363401 0.505054841160397
"CRYAB" -0.585159240961886 -1.40991721885797 0.140765547566374
"CRYBA1" -0.38769560606707 -1.92550364845386 0.519038431060275
"CRYBA2" 2.49043826842777 4.66032811208532 9.28114488218498e-16
"CRYBA4" -0.829865436018669 -3.36551076644515 0.570341909956474
"CRYBB1" -2.40142970274772 -3.61401187489624 0.132619829277601
"CRYBB2" 0 -3.78523326007695 1
"CRYBB3" -1.55521999320293 -2.51376411294205 0.00401402732178061
"CRYBG3" -0.376678325406858 5.48680153312671 0.199539385990912
"CRYGN" -0.915501575681005 -0.206148242366499 0.00626640102759461
"CRYGS" -0.180246151566207 -3.38532919692538 1
"CRYL1" 0.0793378742764758 7.12491941568353 0.786433434817334
"CRYM" -0.322147133087881 4.41256196198559 0.27364426034623
"CRYZ" 0.0674230046472523 7.36272519633767 0.817871086814793
"CRYZL1" -0.00905106800467622 3.13330314657588 0.977202329428847
"CS" 0.57185623404274 4.65655496285483 0.0522983569810861
"CSAD" -0.0865339812884185 4.80142475215932 0.768924462799536
"CSDA" -0.173176605748596 6.14204197810521 0.55453287398189
"CSDC2" -0.0529999739215103 -1.98873788067039 0.934104196582805
"CSDE1" -0.0158328132872749 7.97318843239712 0.956891384186919
"CSE1L" 0.222736410947633 5.14802981564449 0.448225718615147
"CSF1" 0.417463155567065 1.10570845873484 0.179849424853069
"CSF2" 1.51930281177061 -3.69990214665233 0.505054841160397
"CSF2RA" -0.469576795442076 3.08533093575386 0.114330582762613
"CSF2RB" -0.677847116159475 2.80807280955205 0.023188397397958
"CSF3" -2.9439966044788 -0.10293651252716 2.19426790270275e-15
"CSF3R" -0.120066384172431 1.64957665000105 0.694792884604937
"CSGALNACT1" -1.35437456227395 0.328093816511236 3.40237585021272e-05
"CSGALNACT2" -0.102855257653795 2.6597922708637 0.732015917577872
"CSK" 0.210972771268355 3.92068975599985 0.475031355478723
"CSMD1" -2.40218824896644 -3.61367723098761 0.132619829277601
"CSMD2" 0.101489242319741 -1.35125904786298 0.871138851752087
"CSMD3" -1.27786747086163 -3.1739242839263 0.100629852349755
"CSNK1A1" -0.460420988924436 5.89561025076764 0.116725866910566
"CSNK1D" -0.114345487704915 5.21649976357117 0.697040771366844
"CSNK1E" 0.233625778887305 2.7601912830211 0.43431736343035
"CSNK1G1" 0.0956830404101544 3.71149666192533 0.747596914326838
"CSNK2A1" 0.135369258157125 4.67682655912612 0.645437919164751
"CSNK2A2" 0.0676414380987018 5.38719465483641 0.818063960355006
"CSPG4" 0.449745392557658 0.776680050399555 0.152258509832523
"CSPG5" -2.17005566194116 -3.27437467188821 0.0196520242925914
"CSPP1" 0.0208845975079965 2.56544837249699 0.946261624164929
"CSRNP1" -0.078666482071215 3.35167079264288 0.790909409212486
"CSRNP2" 0.407622135176729 -0.277474725075977 0.232993622504429
"CSRNP3" -0.465627565123832 -0.606891305538435 0.199030253071033
"CSRP1" -0.648101768988975 3.78052946231538 0.0287946251026353
"CSRP2" -0.149277739284048 4.01386813169109 0.613233773774618
"CSRP2BP" 0.0499064411276679 4.35670454424704 0.866300330351027
"CSRP3" 0.0926087112012441 -3.43113428644464 1
"CST3" -0.159491634955887 7.23162278860256 0.585787712783719
"CST7" -0.332225103737648 1.42448126911672 0.281572289211906
"CSTA" 0.495893890366739 1.49134332304323 0.103772850652309
"CSTB" -0.246372806896156 4.49763434245903 0.402278400507938
"CSTF1" 0.0961015084142797 4.45431037484068 0.744414538831072
"CSTF2" -0.0166269196563133 3.79694209812575 0.956401935680303
"CSTF3" -0.423916990891392 4.65441516090121 0.14969238859653
"CTBP1" 0.0418306492057917 6.48275629357919 0.886494219551363
"CTBP2" 0.35591000929429 -0.304272359729931 0.291144094773633
"CTBS" -0.316292731362473 5.73174352710782 0.28092659976688
"CTC1" 0.316313669373512 2.96667550994245 0.287403812642691
"CTCF" -0.00646348625028531 4.93635309614702 0.983079065061058
"CTDP1" -0.106056382575455 4.03705846738463 0.719629301853166
"CTDSP1" -0.169360721396361 3.97000992381996 0.5660444379486
"CTDSPL2" 0.215644285963714 3.60918471989053 0.465171041824538
"CTGF" -1.13579956325301 4.0311878012564 0.000137870338225831
"CTH" 0.227411684587609 7.13203910037666 0.437363518456405
"CTHRC1" -0.0609754945093611 2.84954044222921 0.840481174727069
"CTIF" 0.0287999528148022 3.61653716692238 0.923533925861732
"CTLA4" 0.716617919705438 -2.53987584060649 0.202575118096173
"CTNNA1" -0.0654065740306471 6.47184251394468 0.823325868739471
"CTNNA2" 0.849909158502013 -1.49558480348879 0.0443170275134005
"CTNNA3" 3.93042819121124 -3.23004397400688 0.000155722237310045
"CTNNAL1" -0.198129802249423 1.22085442452096 0.527795758177208
"CTNNB1" 0.146027540227526 8.0102807240192 0.61770163124185
"CTNNBIP1" -0.167745569824746 4.02136642005935 0.569438720534422
"CTNNBL1" 0.180539192485811 3.79225710559973 0.541158027421476
"CTNND1" -0.0411286575831268 6.84326225989929 0.888324113538577
"CTNND2" -0.052482128822677 1.59419508589637 0.876340574661803
"CTNS" -0.411930829355568 4.91003695563669 0.161185353427516
"CTPS2" 0.21057645244856 3.57013592126248 0.476757662074846
"CTPS" 0.0131493139914988 3.66557837509545 0.966358148898456
"CTR9" -0.183692693089913 5.72843707259577 0.531206820279258
"CTRC" 0 -3.78523326007695 1
"CTRL" -1.14729844091751 -3.39823334756362 0.367667090414002
"CTSA" 0.0293916364214792 6.81795758958291 0.920276417420988
"CTSB" -0.202804552867793 8.38006890037792 0.488209163914334
"CTSC" -0.147898593849751 6.84318913501246 0.613417375676459
"CTSD" 0.0604099487024132 5.62851084645452 0.8368976827318
"CTSE" -1.47775694560797 -3.32640430036713 0.170037510482487
"CTSG" -0.565734165645782 3.0840172442172 0.0570097805809853
"CTSH" -0.143913031982038 6.06928777802364 0.623229121412129
"CTSK" -0.576829283964504 2.79535108047301 0.0531299355865719
"CTSL2" -0.0920515293028728 8.77209523074796 0.752960915340259
"CTSO" -0.237869266411406 4.83859628067782 0.417936675815381
"CTSS" -0.433261933603287 7.1134598693635 0.139415002627796
"CTSZ" 0.0728386297702457 8.26137015744169 0.803379197513776
"CTTN" 0.00144610365392246 5.69698812413425 0.99645338893067
"CTTNBP2" -0.0187242721424818 1.51943611929159 0.96266168991966
"CTTNBP2NL" 0.103666821697595 3.57652687204703 0.726723752978803
"CTU2" 0.16455418018022 2.36176108411083 0.583517442791052
"CTXN1" -2.39873667289628 -3.61487673562985 0.132619829277601
"CUBN" 1.07943957499483 -0.840861869096122 0.00261291281657585
"CUEDC1" 0.200245497005875 2.87750855684157 0.501243583347949
"CUEDC2" 0.246102401120667 3.18075070130174 0.408029312907925
"CUL1" -0.191861598203934 5.60195381543087 0.513056995229105
"CUL2" 0.0163765284423174 5.86589428886309 0.955749841517353
"CUL3" -0.180191079517817 6.0713864262303 0.538662428385679
"CUL4A" 0.130768798293648 5.00585848276774 0.65607858014861
"CUL4B" 0.154290521828981 5.84499080703966 0.598600236986185
"CUL5" -0.16426144021197 5.69188730102215 0.575489979610006
"CUL9" 0.0242006229073213 4.02044182611523 0.935774927851124
"CUTA" 0.168758368942456 3.33155223843082 0.569684598878347
"CUTC" -0.216827533010384 3.91125612825026 0.462745974667675
"CUX1" -0.243559924549493 2.95281438182742 0.412056130788549
"CUX2" 0.208842138921864 5.54408924596813 0.476451287388752
"CUZD1" 0.294270497879442 3.19350548723618 0.32316211672303
"CWC15" -0.161070340804043 5.35394076732277 0.583166983015917
"CWC22" -0.165847359270356 5.06312073491519 0.572396119075245
"CWC25" 0.0636882078979358 3.07715315104269 0.830952559110527
"CWC27" -0.0662762589815668 4.15161752958771 0.822756949022487
"CWF19L1" -0.0956397571680841 3.37160183379812 0.748108286579785
"CWF19L2" 0.0649723278504353 3.21480681239863 0.826264764339172
"CWH18ORF25" 0 -3.78523326007695 1
"CWH43" 0.537876878657051 -1.71837912306666 0.231198399876825
"CX3CL1" -0.372875373668168 2.56166474976999 0.21248292904783
"CX3CR1" -0.0205643805355661 2.39385820527399 0.948971495623451
"CXADR" -0.0126230372172567 6.03263476507448 0.965966129776031
"CXCL12" -0.118125314094334 1.86146634206897 0.70628433718653
"CXCL13L2" 0.863156471573526 -0.099083733079389 0.00790867095925647
"CXCL14" 1.52903823717729 -3.69585785857661 0.505054841160397
"CXCR2" 0.0581143760559045 -0.789866281566182 0.911538741364577
"CXCR4" -0.78520712093351 1.28296192015553 0.0111898591539502
"CXCR5" -0.458435543804637 -2.59085585050211 0.506323048641695
"CXCR7" -0.284091300268491 2.13027053436188 0.346834678232061
"CXORF56" -0.151230397259191 4.51635995702879 0.607253957453645
"CXXC5" 0.527673699982969 3.93453240336522 0.0738330336033403
"CYB561" -0.380437177046513 -1.16253811124446 0.33733579869219
"CYB561D2" -0.119675894508244 3.15511404504957 0.687471532646906
"CYB5A" -0.106551066884175 9.35662382072591 0.715607550326267
"CYB5B" 0.203623903717397 5.86264283293653 0.487449923045766
"CYB5D2" 0.135186664729746 3.1470719036987 0.649050680111371
"CYB5R2" -0.346010362840174 8.39910007634843 0.237321578814104
"CYB5R3" -0.0268380471977783 5.45052923327131 0.927270697662725
"CYB5R4" -0.191574326784695 2.79330595947657 0.521368793756418
"CYBASC3" -0.450886178864698 4.63091565312715 0.125598658241984
"CYBB" 0.0269562951647698 2.69708474485007 0.929395265010831
"CYBRD1" -0.437658198247549 1.78800092200642 0.149143372835963
"CYCS" -0.513333914490879 6.39952491603031 0.080319276190617
"CYFIP1" 0.188316607413805 5.70588707984132 0.520793047164402
"CYFIP2" 0.182214790223894 4.37059569840984 0.53542946495002
"CYGB" 0.460274745742711 -1.19317167900956 0.197610335106179
"CYLD" -0.293004224139354 4.61384306132744 0.318788033227877
"CYP11A1" -0.577714242898291 -0.956249357754634 0.103322982183489
"CYP17A1" -0.603112630469458 1.18442154981818 0.0513814331029256
"CYP19A1" 0 -3.78523326007695 1
"CYP1A1" 0.0200566846198064 9.62683000120727 0.945327951846043
"CYP1A4" 0.448121099287836 6.88568277977866 0.126397371439123
"CYP1B1" -0.192318760182198 3.22451761837925 0.517525951115057
"CYP20A1" -0.235653555310249 4.8913537059427 0.422324091281743
"CYP21A2" 0.696455539258014 -1.15649732494588 0.0692446411997044
"CYP24A1" 1.67740756544134 -3.33696688047368 0.0803488189045534
"CYP26A1" -2.52647408528421 -1.46375602611572 1.04231520531206e-08
"CYP26B1" -0.498870783130681 1.00605264276105 0.11108472983838
"CYP26C1" -0.774192895550172 -2.33321916138387 0.129125499407337
"CYP27A1" -0.045760485799477 9.13129687333402 0.875659581964662
"CYP27C1" -1.26353740332464 -1.36044951782615 0.00152459848762811
"CYP2A13" 0.595155885099378 0.526135485194114 0.0609407631555466
"CYP2C18" -0.953793556727645 8.37023840625773 0.00122651391514497
"CYP2C45" -1.76792466851959 6.01503643886416 4.53933841210895e-09
"CYP2D6" -0.0726901930947032 8.99826442620796 0.803705391799411
"CYP2H1" -0.52383009805772 10.8409489575651 0.0739587096358252
"CYP2J2" -0.629656476225232 5.96324415198625 0.0322512718299714
"CYP2R1" 0.743994308780243 2.05496064913433 0.0142680655726096
"CYP2W1" -0.320621668335284 8.42706568181338 0.273403279795816
"CYP39A1" -0.279125296537522 7.63348946442568 0.340338349934728
"CYP3A4" 0.0414876730515439 4.68899526328807 0.890050692073828
"CYP3A7" -0.653270600047268 9.7809292603817 0.0260851881458893
"CYP46A1" -0.242522401401654 6.23564651740133 0.407843981410654
"CYP4B1" -1.76470125237059 9.51652643290924 4.56716661502446e-09
"CYP4F22" -0.0386721146381907 6.60443505408604 0.894996488061353
"CYP4V2" -0.142494373259539 8.0795143828487 0.626199457918231
"CYP51A1" -0.11612225777705 6.85420921251935 0.691790142804484
"CYP7A1" 0.84655594083485 6.52068914319769 0.0040693404906525
"CYP7B1" -0.0769579708681948 6.36146882854485 0.792884905410494
"CYP8B1" -0.633116061352416 6.94720076344991 0.0311451884193481
"CYR61" -0.953564808027335 2.21516762360336 0.00161052024849619
"CYSLTR1" 0.495991328648372 -0.725535475674043 0.171521571879503
"CYSLTR2" 0.161250817955706 1.96900686659249 0.593788127683554
"CYSTM1" -0.159110480217463 6.39685943064826 0.586974085882847
"CYTH1" -0.186075311406507 4.67077167957586 0.526898428417976
"CYTH3" 0.0730838159142725 5.21273416832257 0.803521141125578
"CYTH4" -0.34831530152373 3.31889487086909 0.24007849889028
"CYTIP" -0.262460533907606 0.36412142607118 0.420553636491476
"CYTL1" 0.492571052762152 -3.36194200844784 0.76564104179444
"CYYR1" 2.06756160953476 0.523466341054853 2.93481941753203e-10
"CZH18ORF25" -0.0168380034510488 3.00035444088818 0.95518550079773
"CZH5ORF28" -0.171272375412176 4.00423649633384 0.560173594988736
"CZH5ORF34" 0.051715387309268 2.85982128633155 0.86528837784775
"CZH5ORF35" 0.397711549250338 3.08418177548223 0.181515351858248
"CZH5ORF42" 0.092902404406853 3.99928535050375 0.753381511840051
"CZH5ORF43" -0.16485243278258 4.95308781285588 0.574728798599286
"CZH5ORF44" -0.0119291487255508 4.40967117150261 0.968415215109668
"CZH5ORF51" -0.0325176081375955 2.55642901204351 0.917237300908598
"CZH5ORF63" -0.0770377683304423 3.61347757312518 0.796126971778945
"CZH9ORF100" 0.583196896382588 1.79933329498611 0.0560763448616572
"CZH9ORF102" 0.455923084510476 3.23557742371684 0.124265319879998
"CZH9ORF103" 0.0140576292600385 4.37546894110188 0.962894869000022
"CZH9ORF25" 0.571319177647909 3.07781742905173 0.0546121787362726
"CZH9ORF3" -0.122979469945367 3.40868788638232 0.678272293104932
"CZH9ORF40" 0.0795200866144436 1.83867309172093 0.797348537022802
"CZH9ORF41" -0.0763430572866763 3.77894681897621 0.796129953312497
"CZH9ORF64" -1.05878593062449 5.25676761982667 0.000354095435313056
"CZH9ORF80" 0.260582590086974 4.56193178764138 0.375956835333042
"CZH9ORF82" 0.00431010337159142 3.00705321482743 0.990762772289617
"CZH9orf84" 1.76552274247746 -2.25743245698239 0.000634716695772205
"CZH9orf85" -0.158205640779694 3.48376226900697 0.59311562852458
"CZH9ORF95" -0.513362725636349 6.66875927004343 0.080229963346491
"D2HGDH" 0.0504707210130486 4.7039167451026 0.864140144701061
"DAAM1" -0.207844450653515 4.990673051392 0.478864725053907
"DAAM2" -0.0180492449768458 5.14874888212248 0.951242512505671
"DAB1" 0.24087049902683 0.444284607460274 0.444038399452586
"DAB2" 0.529667550082235 4.54385192982171 0.0723201454914301
"DAB2IP" 0.190777876735373 5.18798963101282 0.515707510806435
"DACH1" -0.232831684377975 -0.911684260058648 0.543824740080311
"DACH2" 0.455439970125455 -0.324544639489605 0.189468346820787
"DACT1" -0.408288870991985 1.68609214423758 0.179742838933062
"DACT2" 0.522366737920085 0.39751115707181 0.0975407344986243
"DAD1" 0.0297568208208117 6.30021106248049 0.919272711634884
"DAG1" -0.0410428454682401 4.88817028675764 0.889185839234665
"DAGLA" 0.129362090290806 2.98238923869479 0.664679822495113
"DAGLB" -0.0559069601736158 3.52572214625566 0.851122554712032
"DAK" 0.596431772983245 6.33432313369611 0.0423839680859161
"DALRD3" -0.0176573280939111 3.96378892492476 0.953268041150306
"DAP3" 0.0152925886108402 4.6505474960065 0.959316667191424
"DAPK1" 0.293000150668655 3.37771523186231 0.322040277345818
"DAPK2" -0.429228190935216 4.32286129542985 0.145017985997132
"DAPK3" -0.163046806590464 3.68844526684636 0.580966977283995
"DAPP1" -0.0401032894372512 2.46593516254533 0.89798463302113
"DARS2" 0.12549828960267 3.10661334014313 0.671997289899989
"DAZAP1" 0.106487789263119 5.64165926597252 0.716621205833667
"DAZL" 0 -3.78523326007695 1
"DBC1" -0.348188964144992 3.25617993201201 0.241342624656048
"DBF4" 0.123983541354161 3.46691158459017 0.67511786292988
"DBF4B" 0.464102068049412 0.289976223096168 0.147255826772161
"DBH" -0.236607341188563 1.01004066383608 0.439246937206506
"DBI" -0.0131934792890895 7.51313060356046 0.964133596013811
"DBN1" 0.233444481017271 -0.740611061937241 0.515709875057792
"DBNDD1" -0.077337082893232 1.32445554161765 0.80315772867917
"DBNDD2" -0.103677495835087 2.8369949583698 0.729555452611336
"DBNL" -0.116752752481947 4.62912290061935 0.691427746755115
"DBR1" 0.104840055681971 5.28375912221888 0.720908232490681
"DBT" 0.0651077587591275 5.99950146667383 0.824323605590186
"DBX1" 0 -3.78523326007695 1
"DBX2" 0.0818860090121222 -1.88729050377623 0.937478987023107
"DCAF10" 0.739983034842149 4.91547471842969 0.0121528111259733
"DCAF12" 0.266025679823571 6.1132985030381 0.364158048055409
"DCAF13" 0.0746443357404851 5.25512936755167 0.799626461609208
"DCAF17" 0.187573042229945 2.25268489571482 0.531995778053895
"DCAF4" 0.0485846401701895 3.68090880862152 0.871018513322705
"DCAF5" 0.0785893950519992 4.22074029038025 0.790076562689124
"DCAF6" -0.367971744143138 5.71557785146334 0.2097873666477
"DCAF7" 0.350765646850912 3.11442059817874 0.237684915531057
"DCAF8" -0.0521678541907425 3.83242946156029 0.860255147632041
"DCAKD" 0.110799233061213 0.989009361071842 0.728466914461471
"DCBLD1" 0.676612965685011 3.36885454312894 0.0226977494696224
"DCBLD2" -0.0226242254781979 4.79705424564517 0.93914807134942
"DCDC2" 0.105468205160129 6.20583865763291 0.718825435766327
"DCDC2B" 0.149351387772209 2.27593256129153 0.619720126791158
"DCHS1" 0.506782742062257 -0.64384863751081 0.142278236180291
"DCK" 0.53788831456697 2.65237474117924 0.0719762691604519
"DCLK1" -0.968116138968656 -3.16977190886866 0.176896772490476
"DCLK2" -0.0991123741819469 2.72821739478172 0.740384935459124
"DCLK3" -0.154551664601032 1.84505206011298 0.61312403703607
"DCLRE1A" 0.471351066681779 3.04369962992609 0.112940715944668
"DCLRE1B" 1.02733267664252 -0.179579023860738 0.00210073897681691
"DCLRE1C" -0.074503345828207 1.18345174523692 0.82140712852615
"DCN" -0.0679648765177251 6.7308078900476 0.816452482187078
"DCP1A" 0.0464584023944989 3.59355428019592 0.876383134982681
"DCP1B" -0.222269601675115 3.40060414213505 0.453427898299525
"DCP2" 0.622546498499637 2.06533601534594 0.0386266833067886
"DCPS" -0.222439185267889 2.90970847705117 0.454674600469909
"DCSTAMP" -0.797000340774889 0.32849690158632 0.0137965668993902
"DCT" -1.03580676591252 4.45349350609613 0.000489133943556801
"DCTD" 0.848269404201612 3.94370488700635 0.00423673295851491
"DCTN1" 0.14405891627747 5.11448391486733 0.623793597116091
"DCTN2" -0.179603084048908 3.49003520888198 0.54407753355731
"DCTN3" -0.0803729125710392 4.6999296957852 0.784618856937429
"DCTN4" -0.193208405607403 4.87611201218627 0.510902677015434
"DCTN5" 0.00844334558208836 4.22192452873581 0.978272897033961
"DCTN6" -0.269816156410891 4.18500140435471 0.360260230626848
"DCUN1D1" 0.0660406283656156 3.10145263640674 0.824470312865478
"DCUN1D2" -0.00584494714988387 3.17009159278923 0.987064556686585
"DCUN1D3" -0.0569459923796082 3.43177424147381 0.848584485202398
"DCUN1D4" 0.21878988572527 4.24538900240612 0.457449477776344
"DCUN1D5" -0.0149423707427351 3.71876607653544 0.960638149833739
"DCX" 0.193086259741172 -2.87900034294082 0.868288532583919
"DCXR" -0.350836732303817 7.17706067936573 0.231087943960354
"DDA1" 0.21088046797002 4.91425018879699 0.472875214036999
"DDAH1" 0.441256422986913 -0.699195350914789 0.216654743774268
"DDB1" 0.365445315454624 5.71854200911369 0.212977993638573
"DDB2" -0.134020426630663 3.471907058035 0.651529468399865
"DDC" 0.258838946278225 4.69231593144791 0.378556966160646
"DDEFL1" -0.200621180539714 -2.73599935146651 0.883050195161398
"DDHD1" -0.0858477580206445 2.91092496077745 0.774100558657488
"DDHD2" 0.18389515500105 2.46227021641472 0.542308014705168
"DDI2" 0.121704474723631 4.66870621679965 0.678990692819346
"DDIT3" -0.0754285703843288 0.171603985669627 0.815484134733708
"DDO" -0.0385532367163931 3.04763660952814 0.900174488541289
"DDOST" 0.0418034645497918 7.64756483555045 0.886509343350629
"DDR2" 0.455147673500913 1.22431853039911 0.142654142328953
"DDRGK1" -0.188937818920493 5.74415443404901 0.519279142046069
"DDT" 0.377254558619308 7.23819514033002 0.197931271741953
"DDX10" -0.132835877475838 3.63759689658868 0.653926522693591
"DDX11" 0.5264436836475 1.66682120813897 0.0843183553497855
"DDX17" 0.372918136863142 7.2830830783367 0.20306088223457
"DDX18" -0.0574502339119539 4.15126291439125 0.846603966341035
"DDX19B" -0.145985970239156 6.02541900297942 0.618391083008406
"DDX20" -0.0987979067288979 3.57838890274561 0.739537475034639
"DDX23" -0.161858250507264 4.3921426580443 0.582436073263498
"DDX24" -0.117108621341102 3.76335907914043 0.692228159279473
"DDX25" 0.235860078436752 1.60900509155106 0.440658471349957
"DDX26B" -0.399438210355738 6.24458946006342 0.173103021370318
"DDX27" -0.0520472794155916 4.93651720447177 0.859805433110314
"DDX28" -0.0608337420084825 3.94793496118193 0.838104442694499
"DDX31" -0.027877067970293 3.24714254172863 0.92686855158232
"DDX3X" -0.194427222115706 8.32695243535813 0.506359020292946
"DDX42" 0.0199588955284241 4.86855108573473 0.946216953003384
"DDX43" 0 -3.78523326007695 1
"DDX46" 0.0243605137856531 5.57166872048979 0.93397855019204
"DDX47" 0.213670264406828 4.12392502976456 0.468327927850536
"DDX49" -0.0171754616621194 3.69158791904623 0.955271388827712
"DDX50" -0.249635439629855 4.45630543067972 0.396308779712169
"DDX51" -0.141744610913798 3.8958115666696 0.631344506305618
"DDX52" 0.0642695392620314 3.06996483169864 0.829507242141824
"DDX54" -0.0682890873848089 4.36883325956714 0.817125428374799
"DDX55" -0.0338954642222984 3.06099476728301 0.910910157768935
"DDX59" 0.167155601943149 3.20722763264338 0.572686219550474
"DDX60" -0.145023016118069 5.3003988015478 0.621101929432863
"DDX6" 0.151205990649086 4.47867928187799 0.607108707411676
"DEAF1" -0.222936637138682 1.84226759117999 0.464296915999832
"DECR1" -0.0244759242975988 8.00418589467495 0.933367934417641
"DEDD" -0.184658708437778 4.53203487690954 0.530172335098582
"DEF6" -0.380645835825155 2.95852819700124 0.200301322955817
"DEF8" -0.162719976968405 2.21555345741297 0.589738308120058
"DEFB1" -2.05782843732055 -3.66144488511967 0.257582261740595
"DEGS1" -0.0313015759387988 5.50777900527463 0.915104585776481
"DEGS2" -0.267529740278434 2.69884140726012 0.371633245663977
"DEK" 0.52829322108895 5.08584313596789 0.0725845955651151
"DELTARB1" -0.380484366261121 2.66433944278535 0.202723635671022
"DENND1A" 0.224423369590522 3.95390899881479 0.446479988071692
"DENND1B" 0.0706137530739811 4.05812781823708 0.810973700257602
"DENND2A" -0.0237794556163432 4.10951473703774 0.936462202061889
"DENND2C" 0.277196561985961 2.11871010033002 0.356449135149175
"DENND2D" 0.264481201674938 2.86672690688218 0.375409667844711
"DENND3" 0.201883493582724 2.27552457934972 0.499494056235977
"DENND4A" 0.121355700587585 6.00493502386606 0.678664243614508
"DENND4C" 0.365054390932342 5.09923351650724 0.213883823449677
"DENND5A" -0.0565027594290407 4.03922351209806 0.849509764087978
"DENND5B" 0.414246000934777 4.52810475272655 0.159151491736969
"DENND6A" -0.029170036664066 4.73878560154616 0.921669379181638
"DENR" 0.00691930730850119 4.16661889863081 0.982391077234446
"DEPDC1" 0.41894245259103 0.559751973100648 0.189346417730928
"DEPDC1B" 0.700596988364987 0.127483115573289 0.0305205305292052
"DEPDC5" 0.0108206718476781 4.22322301858899 0.971439337389221
"DEPDC6" -0.107265584336563 5.15435600244966 0.714915839579773
"DEPDC7" 0.291413490757635 3.51075680886881 0.324937670719043
"DEPTOR" -0.301735754230247 -1.90195768816654 0.576068356979025
"DERA" 0.141910703726157 4.55295428982695 0.629782228164579
"DERL1" 0.188405401902399 6.73406067408348 0.519992020467504
"DERL3" -0.215360541586739 5.55179500147068 0.462852517665532
"DES" -0.324918697831675 2.79376056514363 0.274755208136201
"DESI1" -0.184004155511455 7.00158980058845 0.529616202846937
"DET1" 0.0849509473140593 3.8704037211334 0.774011972307857
"DEXI" -0.242572007129418 1.32087396624328 0.436756094841427
"DFFA" -0.0577893370238552 2.30454180897476 0.851297329981541
"DFFB" 0.0292354204110232 3.42857039455898 0.921977732865709
"DFNA5" 0.087490289607528 -0.324295210618526 0.826688314626265
"DFNB31" -0.520399188701387 -3.01466059974286 0.564871227170737
"DFNB59" 1.9440287992281 -3.10630714924038 0.00884767483373649
"DGAT2" 0.500528396992982 -0.612482311979652 0.150729600147334
"DGCR14" -0.186576321156792 3.3581243486123 0.528944459524322
"DGCR2" -0.480488708343317 6.62458462132501 0.101424279232813
"DGCR6" -0.288898477722367 4.09411850486994 0.32724245347694
"DGCR8" 0.247660763818097 5.00919965454925 0.398890464811367
"DGKB" -0.667004757994325 -3.2348336108557 0.632742738028327
"DGKD" 0.240181352269367 4.42723667820054 0.414594000467006
"DGKE" 0.391407231476616 4.43917201953689 0.183479210803529
"DGKG" 0.703807735861063 -1.44747591681862 0.0809470162747028
"DGKH" -0.463720420894494 -1.4799999999491 0.279677699488965
"DGKI" 2.71403797823547 -3.54575119611777 0.0689124702930104
"DGKK" 0.12772058209574 -1.85668950977327 0.759584086294574
"DGKQ" 0.171758186570324 5.88865625572295 0.55795084440099
"DGKZ" -0.23174411007812 6.38331449529289 0.428851984143578
"DGUOK" 1.20789037849508 2.7905760075218 6.38613944324652e-05
"DHCR24" 0.186554686464064 6.39313298480758 0.524312028885097
"DHCR7" 0.438617363889512 6.32958145615795 0.134849190114414
"DHDDS" 0.0454368675501806 5.55515546347994 0.876992184079581
"DHFR" 0.376724047899923 6.46824448279723 0.198871433711405
"DHODH" 0.134942276344355 3.13624103042271 0.651451357483261
"DHRS11" -0.515304564849277 0.902219139143284 0.096581799003618
"DHRS12" 0.439312015546966 2.43914463319976 0.142933504851881
"DHRS13" 0.0706607178618157 2.14946078807119 0.819298482955651
"DHRS3" -0.189634095587674 7.74139327920913 0.516973905453195
"DHRS4" 0.0823680103940855 6.94196173625788 0.778543265620447
"DHRS7" -0.559222775355207 11.0666420684177 0.0565344878137397
"DHRS7B" -0.0458026866939543 3.70730049742592 0.878121319451617
"DHRS7C" 0 -3.78523326007695 1
"DHRSX" -0.370491374588808 2.9723114023654 0.212423924324872
"DHTKD1" 0.0697127843688269 6.57393321649115 0.811905145743561
"DHX15" 0.0349161457948958 5.51250216120572 0.905648066306684
"DHX29" 0.158983955591103 5.92228331283586 0.5876415509161
"DHX30" 0.0400705343869598 4.66230793277225 0.892114596545783
"DHX33" -0.0829609795887955 5.46257418055102 0.777558960722126
"DHX35" -0.042570621913893 2.26106852005036 0.88979983485323
"DHX36" -0.123595123951808 5.58643887923031 0.673550830321957
"DHX37" 0.172333116469435 3.11442212181286 0.562104790986059
"DHX38" -0.0113103929580405 5.11450839995322 0.969744999401962
"DHX40" 0.072929712914007 4.39299215552199 0.804645075611714
"DHX57" 0.139899566051947 3.02731216175586 0.639129495069721
"DHX58" -0.665711942868295 3.68695736721252 0.0245339903397977
"DHX8" -0.019194734087691 4.43824472016403 0.948524676772996
"DIABLO" 0.00708614969877749 5.14013652580329 0.981220482639436
"DIAPH1" 0.281548103474844 4.38359491959535 0.338427441638618
"DIAPH3" 1.10342789782978 0.206341786430455 0.00081007533754783
"DICER1" 0.274500270382669 3.19032188721199 0.353312876004438
"DIDO1" -0.0352792816024333 4.98382880780317 0.905045871119477
"DIEXF" 0.03683394044066 4.21906835041382 0.901024079966671
"DIMT1" -0.196531949974107 3.27992837563565 0.508440760680293
"DIO1" -0.0668723263161487 6.84323837157088 0.819390521066958
"DIO2" -2.68347956579481 6.26275610226928 7.23415596849029e-18
"DIO3" -0.382122586142994 5.8252055523031 0.192541994056249
"DIP2A" 0.34912960617677 5.07367764656624 0.234678397493896
"DIP2B" 0.175786996578869 5.969393747733 0.548629686557001
"DIP2C" 0.0184310945197707 3.95788686620525 0.951002769601226
"DIRAS2" 0.331574004975293 -2.96715455445676 0.855625782293048
"DIRC2" 0.188803246676695 4.06215777505196 0.522012763682223
"DIS3" 0.0604872735586305 3.88004590332456 0.837935419850026
"DIS3L2" 0.283329709564142 4.41038539377498 0.335413565963236
"DIS3L" 0.0558672959200384 4.42564442864119 0.849842154395342
"DISC1" 0.0821383811650743 0.922487819070676 0.796116145246172
"DISP1" 0.378585253149412 4.25132849734385 0.198747883583649
"DISP2" 1.1266250313895 -0.650385017629689 0.00151953683327713
"DIXDC1" 0.324964601024381 1.69379365053421 0.281960135128147
"DKC1" -0.0579376778907168 5.36497210563967 0.843625067223944
"DKK1" 0 -3.78523326007695 1
"DKK2" 0.68246773081677 -1.65220290464176 0.0906676440868644
"DKK3" -1.02144150989956 4.02758792030794 0.000592329924583697
"DLAT" 0.761435309471978 6.36462032579213 0.0097034615595007
"DLC1" 0.146549288980199 2.87555230855603 0.624014012314502
"DLD" 0.0802949361726755 7.46212526110287 0.783802478422494
"DLEC1" -1.77880558346795 4.97614997558631 3.94185446682737e-09
"DLEU7" 0 -3.78523326007695 1
"DLG1" -0.119460003791538 5.01956077596979 0.68436302731229
"DLG2" 0.0344448441236164 1.6616008789196 0.91554445081998
"DLG3" -0.134828172743102 4.24203028407272 0.647649884594371
"DLG5" 0.165154868920859 3.68044934366339 0.575610562938941
"DLGAP1" -0.430170577953138 -3.4171735679235 0.76564104179444
"DLGAP2" 2.73168830064794 -3.5383097853588 0.0361302481445686
"DLGAP3" -0.020477563938791 -3.06980882851057 1
"DLGAP4" -0.0402464028345067 3.56730054021826 0.893543359056023
"DLGAP5" 0.651452344053233 2.80033975177756 0.029005151179861
"DLK1" -0.159344363217826 -3.09951002592498 1
"DLK2" 0.688649888052347 -3.14800475437812 0.517508178061501
"DLL1" 0.114744324469582 3.40377129100169 0.699449053726424
"DLL4" -0.196289636790991 4.105441166931 0.505295223966432
"DLST" -0.354690651370915 6.49669161052834 0.22622205532732
"DLX1" -1.05950832145555 -3.73750704061175 1
"DLX3" -0.817577790963039 -3.2072764238171 0.336703101514351
"DLX5" -0.148758850439729 -3.61082567475282 1
"DLX6" 0 -3.78523326007695 1
"DMAP1" 0.0481020755728185 3.28201711588369 0.872977848945159
"DMBT1L" 0.334825497375922 9.54599988472892 0.252703475107126
"DMBX1" 0 -3.78523326007695 1
"DMC1" 0.298367905375726 1.18687002670673 0.336490286192282
"DMD" -0.272042223289297 5.9544535021244 0.353285689485702
"DMGDH" -0.304172000390281 6.84020455194559 0.299135907710043
"DMP1" -2.49093107224106 -3.189851971911 0.00472168667569483
"DMRT1" 0.948113834456455 -3.74321691742703 1
"DMRT2" -0.892008575147462 -3.53900187444342 0.696700633577448
"DMRT3" 0 -3.78523326007695 1
"DMRTB1" -1.40097973617706 -3.45228336972817 0.199285990059104
"DMTF1" 0.0226707252819919 4.16727471476366 0.939616955113639
"DMXL1" 0.603981877515416 4.00808429418592 0.0407627284122924
"DMXL2" 0.454137137942509 3.8186145374851 0.124081132262851
"DNA2" 1.51875079035411 1.67988106650723 1.08430802636939e-06
"DNAAF1" -0.0543150767702844 1.41179360637175 0.866792726383569
"DNAAF2" -0.382631565462156 2.74420158014997 0.199195636736744
"DNAH10" 0.788984257785399 -2.55286012908766 0.202575118096173
"DNAH12" 0.227798546368197 0.197675550948796 0.488547250512353
"DNAH14" 0.415282038827318 -3.46588679645401 1
"DNAH17" -0.0567402354746964 1.28445224561278 0.854808212076161
"DNAH3" -0.177567909019061 2.7269697293868 0.55337295253427
"DNAH5" 0.711770652505591 -3.14969672832713 0.371362115444995
"DNAH7" -0.136200408845356 1.55606325138783 0.664562128440788
"DNAH9" -0.694125307019892 -1.96942471002559 0.130345304553981
"DNAI1" -0.351154523178555 -1.26993838824628 0.383348648987
"DNAI2" 0.388496852991103 -1.59855468268885 0.36980694106964
"DNAJA1" -0.743160054080314 6.29492182119002 0.0115861249286813
"DNAJA2" -0.43472815449704 6.71485198877652 0.138198233290697
"DNAJA3" -0.0852515368486984 6.23217379868858 0.771128646214604
"DNAJA4" -3.44791974239386 7.07457361021608 9.01077473878533e-27
"DNAJB11" 0.00754903604967811 6.22605041616425 0.979703134386816
"DNAJB12" -0.112075205045202 5.05546300117445 0.702832000541746
"DNAJB13" -0.502862049519928 -1.26239496940285 0.219939242859044
"DNAJB14" -0.347267979628903 4.82694796049097 0.237597136860184
"DNAJB2" -0.159087033860231 5.27849430733133 0.587915607253782
"DNAJB4" -0.651252400602001 5.10877927098184 0.0270253619692222
"DNAJB5" 0.11524426262407 3.25639418420773 0.701525182221741
"DNAJB6" -0.385452295541608 5.89512971073547 0.188867555513773
"DNAJB9" -0.169860100855582 4.56926739863557 0.563063101952132
"DNAJC10" 0.219813301336014 5.21871412251295 0.453964424291149
"DNAJC11" -0.291212006227365 5.8901576980108 0.320635209663345
"DNAJC12" -0.550547927247555 6.35718565872496 0.0607760609143022
"DNAJC13" -0.0859382592678783 5.47394196939351 0.769671513248766
"DNAJC15" -0.355028119963373 4.57646940270078 0.227719407134584
"DNAJC16" -0.103528634592202 5.00790789564053 0.7246261332707
"DNAJC17" 0.0288646776456046 2.79841063589129 0.925187577215611
"DNAJC18" -0.194014445906582 4.09220005137556 0.510673416326239
"DNAJC19" -0.24201861316779 5.69017881627238 0.409310650212782
"DNAJC21" 0.0310270592362287 2.93723483718241 0.917809257254422
"DNAJC22" 0.243057168076441 3.9117495200614 0.410354753782583
"DNAJC24" -0.33461672615093 3.36995158067822 0.258710677472122
"DNAJC25" -0.220541820829198 5.374346737427 0.45223382481066
"DNAJC27" -0.228431356063465 2.2105748328651 0.447507666056999
"DNAJC30" 0.116273500182067 3.59891678799842 0.694655747173155
"DNAJC3" -0.248503934143181 7.56999331812704 0.395922826569716
"DNAJC5" 0.225322933907349 0.565289303507549 0.481017276858748
"DNAJC5B" -0.600785074994867 -1.46500093982415 0.126495635308723
"DNAJC6" 0.198526192593213 5.16537987419445 0.499025812832505
"DNAJC7" -0.168489308338636 5.82874581412112 0.565477418036208
"DNAJC8" -0.181166413191545 5.11570184162506 0.537131831489816
"DNAJC9" 0.329782806692446 3.91280089072752 0.264136781842062
"DNAL1" -0.0915965270337877 2.625947781056 0.762178794613274
"DNAL4" -0.395500784667896 3.27809303001776 0.18212069546675
"DNALI1" -0.737493448466615 1.43472349725554 0.0162230782468117
"DNASE1" -0.146053935686527 -0.865636408814621 0.753268932028088
"DNASE1L3" -0.25872362682758 3.86934705265002 0.38066844405412
"DNASE2B" -0.0430277468459641 4.031987419114 0.885276972315488
"DND1" 0.846378352840697 -3.3973522614872 0.367667090414002
"DNER" -2.7954824664363 -2.90108660514172 4.43754342105793e-05
"DNLZ" 0.175595329436372 3.04317491081181 0.555891959669829
"DNM1" -0.100960024171059 5.31519524634094 0.730905501953668
"DNM1L" 0.0600466965399235 5.2108058663846 0.838284351184234
"DNM3" 0.468451258515365 2.27390050850118 0.118580715180418
"DNMBP" 0.0916083519219987 4.76646062025407 0.755579501962787
"DNMT1" 0.676032036514852 3.26754182713461 0.0229992093451153
"DNMT3A" -0.185427668893341 4.77438996438748 0.528279804723881
"DNMT3B" 0.842106883916437 -1.7201914233107 0.0394363764059962
"DNPEP" -0.0809079113197948 4.15264874035274 0.783832800224947
"DNTT" -1.00348386468081 -2.62589930682325 0.0807399201214563
"DNTTIP1" -0.287279602221115 4.18237253275075 0.329740557559714
"DNTTIP2" -0.0207157984772922 5.048083657489 0.944568368239973
"DOC2B" -0.884203763281532 -3.54231733436062 0.696700633577448
"DOCK10" -0.051364867069607 3.44740805683862 0.864276936916702
"DOCK11" -0.605936958016891 2.41028403691906 0.0433061683693867
"DOCK2" -0.29821842576703 2.92926454814507 0.316846484015544
"DOCK3" -0.0465821535080278 -1.40172622461221 1
"DOCK4" -0.089376139675775 2.43590634759223 0.766625236230051
"DOCK5" 0.205624692561884 3.42380465794819 0.487439605478488
"DOCK7" 0.218850222171403 4.23561219689618 0.457372066089239
"DOCK8" -0.207090735105346 3.39437968331018 0.485243325036368
"DOCK9" -0.232977558681719 4.95481624842652 0.427818839883121
"DOHH" -0.144293454646201 2.45179968094434 0.632897621689879
"DOK1" -0.396189804823673 1.84042002324652 0.191655639654686
"DOK2" 0.935434870907482 2.33377243632243 0.00192529392715306
"DOK3" -0.806569847758055 -2.4674608267239 0.16016242385293
"DOK4" -0.314308991398561 1.16501771487529 0.310237123240851
"DOK5" -0.356172875954741 -0.0661349102667046 0.290981103058409
"DOK6" 0.816987323039129 -3.11951181634658 0.278360075598128
"DOK7" 0.0299282347958009 -0.906651044997612 1
"DOLK" 0 -3.78523326007695 1
"DOLPP1" -0.50151230562933 4.28212158039121 0.0889887056854855
"DONSON" 0.934529677736069 1.0283949132796 0.00299406179404883
"DOPEY1" -0.0886815800398151 4.8661155980223 0.763491640384294
"DOPEY2" -0.360592613611517 2.90717233993124 0.226140161007572
"DOT1L" -0.0549029849761849 4.78162951649598 0.852338241964502
"DPAGT1" -0.415772808643277 6.85723976409695 0.156107090701181
"DPCD" -0.131778829672565 2.33027766175553 0.661438292867387
"DPEP1" -0.395844128883784 -2.39376521686222 0.433402606528697
"DPF2" -0.268208402003223 1.802181479304 0.37461085149169
"DPF3" 0.0403185330027321 0.163495294579783 0.921779455562103
"DPH1" -0.107375023591881 2.26432750799325 0.723723142419747
"DPH2" -0.0304674810133721 1.16699021047469 0.93673289456618
"DPH3" -0.0782844658643549 4.29035999894947 0.790742041832615
"DPH5" 0.0780976122042915 5.84463121091359 0.789978983153278
"DPM1" 0.05804652987109 4.90549101662483 0.843680146784817
"DPM2" 0.067938914487689 3.46655778737227 0.819948269668138
"DPP10" 0.658344965579264 1.06979846881813 0.0343753813641494
"DPP4" -0.00940513806546503 5.75873062408579 0.974873776180055
"DPP6" 0.715161016651303 -3.14433694922701 0.371362115444995
"DPP7" 0.071633244564163 5.60784114732231 0.807362069279854
"DPP8" 0.112692687206328 5.13667769758777 0.701225113478741
"DPP9" -0.00996582436343374 5.07981869943013 0.973379659614495
"DPT" -0.662563998453761 3.0275801675093 0.0261805557394325
"DPY19L1" 0.0313739673709733 4.02407361401677 0.915852253080455
"DPY19L3" 0.140456086062425 3.31962842160161 0.636694788351194
"DPY19L4" 0.0852076968725954 4.16510772310145 0.772788273145127
"DPY30" -0.28537428096128 3.45482585715718 0.334906152834328
"DPYD" 0.176173345759793 6.98829178776759 0.547397845493464
"DPYS" -0.217925257968684 10.014068480225 0.456269314162304
"DPYSL2" -0.16128507919641 2.75822169862506 0.588325259985158
"DPYSL3" -0.0959309747259017 2.56023834027128 0.749569493244405
"DPYSL4" -2.95449614613552 -3.25289921297149 0.00197213158267272
"DQX1" 0.143937627400643 3.28737213207433 0.628827561498314
"DR1" -0.0588720260660215 4.12598257840661 0.842384477907122
"DRAM1" -0.224230412588588 2.316374937308 0.457252444519458
"DRAM2" 0.0484206585009896 5.70265591307432 0.869214849853308
"DRD1" 0.309768956815613 3.25498570616397 0.29593074295146
"DRD2" -0.148429771101102 -3.33220020437573 1
"DRD3" -0.212326071939881 1.0407294539755 0.495627057269938
"DRD4" -0.24192735338571 -1.87012204557297 0.588953858188534
"DRG1" 0.206415052903158 4.36052878460318 0.483206479589701
"DRG2" 0.0647437837216152 4.71554465057659 0.826158385864897
"DRGX" 0 -3.78523326007695 1
"DROSHA" 0.172200856168724 3.34068443449281 0.560651235957326
"DRP2" -0.596996752734315 -0.358158857012684 0.0924848565336515
"DSC2" 0.95421145455318 -3.74081159341071 1
"DSCAM" 2.14883507849829 -3.0379500823587 0.00370597834175785
"DSCAML1" -2.41791602726752 -3.60754084142038 0.132619829277601
"DSCC1" 1.37962813464316 2.63467122048201 5.60469401781674e-06
"DSCR3" 0.111551134967827 4.50477375802885 0.704765806419186
"DSE" 0.119301216342525 3.76345245564182 0.686305209519263
"DSEL" -0.0377787913442959 1.81844761557098 0.908930734504972
"DSG2" 0.257750272783535 5.46667988228886 0.379717539914669
"DSG4" -1.05288575328446 -3.74009297413779 1
"DSN1" 0.117073452373647 2.90025548516994 0.69499644621537
"DSP" 0.121429742503578 3.50807385784963 0.681637932132368
"DST" -0.166033778264802 3.55152888672469 0.575707735212001
"DSTN" 0.11919162129761 7.76325738362543 0.683766026124579
"DSTYK" 0.381351353255384 2.09921633370091 0.204470355383811
"DTD1" -0.225567983571337 3.86556756007005 0.444853107511269
"DTHD1" -1.05116704189995 -3.74072644219168 1
"DTL" 1.92551248245531 1.52294089602982 1.21855584718647e-09
"DTNA" 0.371901417865913 2.0352752287857 0.220220053407749
"DTNB" -0.175777505199356 2.97588729055685 0.554833879613846
"DTNBP1" -0.0782520345469002 4.84749396533697 0.790174404080639
"DTWD2" 0.14196954467983 2.22761290325741 0.638115480562202
"DTX1" -1.0173530017827 -1.76326548713 0.0196051060699198
"DTX2" -0.37279312559262 3.17462541764936 0.208981049242934
"DTX3L" 0.0383049590479469 4.75266962937191 0.896986196340968
"DTX4" 0.145356599999044 5.63223593005295 0.62031495394313
"DTYMK" 0.0819215937834832 3.49766908670753 0.783778496570777
"DUOX2" 1.17319859024856 -0.55157799982995 0.000588819879516856
"DUOXA1" 0.418073285223794 -2.74302731807991 0.548237293917251
"DUOXA1L" 1.34690215271842 -1.17015996060473 0.000265838647690559
"DUPD1" 0.109567885480679 -3.43020107740795 1
"DUS1L" -1.2057349113639 4.90703933296784 5.08036026748998e-05
"DUS2L" -0.0382445899463917 3.8055362667477 0.898325082822132
"DUS3L" -0.0788406514674352 2.58783492533469 0.793782061252466
"DUS4L" 0.0991862547232081 3.79932870421072 0.737899941418396
"DUSP10" -0.468267554212304 3.01884053496211 0.11509411574777
"DUSP11" -0.141521481968724 3.76203320141875 0.632662404013664
"DUSP12" -0.223399643801935 2.04392381660477 0.462075104832599
"DUSP13" -0.771844242711594 -0.427969549839723 0.0256032447310767
"DUSP14" 0.735531830353837 3.35932199709497 0.013302751490141
"DUSP15" -0.217941232377068 3.14204823298516 0.46378576380805
"DUSP16" -0.404226586000607 5.10636235284042 0.168935601657779
"DUSP18" 0.0983491786303927 -0.521818649354829 0.779418871268983
"DUSP19" -0.027631693901625 3.76488491383259 0.927150274282402
"DUSP22" 0.388318550857769 6.04644146122999 0.185563721747208
"DUSP23" 0.165677916923879 3.03947630067646 0.578706546997886
"DUSP26" 0.108426453921513 0.117254545503045 0.760839985435915
"DUSP27" -0.473027887031009 -2.37219624379835 0.376473978089891
"DUSP28" -0.0876588816318967 6.44503809001406 0.764836758806354
"DUSP3" -0.354486295187727 5.55277618925489 0.227091996677715
"DUSP4" 0.787277151140163 -0.460114191388972 0.0276525201435039
"DUSP5" -1.16552255792801 2.00279246188479 0.00013511745968367
"DUSP6" -0.111252390779516 4.08453368279359 0.707248140605769
"DUSP7" -0.542306725562995 5.61044027145679 0.0650077064606979
"DUSP8" -0.486288427049836 2.66256697944227 0.103037823456668
"DUT" 0.836818536431314 3.69350606174003 0.00485566968239724
"DVL1" 0.110549094933456 3.89591468193469 0.708363739540909
"DVL3" -0.0699893281960264 3.52622527165249 0.813854677085262
"DYDC1" -0.0818292548600799 -2.19998265483327 0.92282146352618
"DYM" 0.107123460811644 3.25922786991806 0.719885047552867
"DYNC1H1" 0.107238655612025 7.22014939145898 0.71408166685786
"DYNC1I1" 0.342984343769419 2.38996596236929 0.253931370134451
"DYNC1I2" 0.119419288314625 4.75062984860761 0.68449342560757
"DYNC1LI1" 0.14536442590982 4.965952125091 0.620623981678408
"DYNC1LI2" 0.0251384016979109 4.12889011162292 0.93282307012474
"DYNC2H1" 0.0646481961883409 2.56148716246275 0.829644514550981
"DYNC2LI1" -0.150943389866357 2.11705860035629 0.615658689550875
"DYNLL1" -0.0330640138302565 0.981954634583736 0.928226179441474
"DYNLL2" -0.150648765284625 4.49765885973844 0.608585839213249
"DYNLRB1" 0.00351070895946528 5.36678321459587 0.990923087458304
"DYNLRB2" -0.741273210602202 1.93334032206848 0.0146458315619978
"DYNLT1" 0.215700758293464 0.937501760252841 0.485728577897156
"DYNLT3" -0.0586473124247254 5.3860690924752 0.841917331358189
"DYRK1A" 0.357985976203757 2.93832177220377 0.228218396833405
"DYRK2" 0.267626990127747 2.27879376174187 0.371402543604521
"DYRK3" -0.0133845269833307 2.00883215322514 0.968868345659162
"DYSF" 0.0630439588640121 3.39390476173633 0.833729420765472
"DYTN" 0.700037447235249 1.43463444982364 0.022572478092191
"DYX1C1" -0.0344538713053179 2.87577556181125 0.910642541135093
"DZANK1" -0.238091479778383 1.714850789312 0.432429292269956
"DZIP1" 0.38011536771746 2.10642667947899 0.20689315956505
"E2F1" 1.05912468708143 3.51330542589298 0.000395130569001754
"E2F3" 0.381599459274989 2.13111536469299 0.205411072540192
"E2F4" 0.0110784706325619 3.70498068929618 0.971600538562743
"E2F5" -0.32819675710508 3.94825470011878 0.266194927881685
"E2F6" -0.0914727429011143 4.25778239818402 0.756755385100142
"E2F7" 2.00341185131012 0.00102052000351478 7.66199635153753e-09
"E2F8" 1.35600165984911 3.17266099557235 6.87693163322536e-06
"E4F1" -0.0393977825584637 4.33166549165345 0.894675288835593
"EAF1" -0.148346973764872 4.34992256374721 0.614578988705657
"EAF2" 1.04806985454274 5.8355706523728 0.000399978250735214
"EAPP" -0.242014226301424 3.64373290328162 0.413388946349011
"EARS2" 0.557408234263037 2.55731268577863 0.0624289662765442
"EBAG9" -0.397535694489 5.87867285648021 0.175491237265974
"EBF1" -0.30093487353204 -2.01985949399215 0.547671406296125
"EBF2" -0.137102455380114 -3.61646170192734 1
"EBF3" -0.141741829083803 -1.80776561217494 0.767058886916316
"EBNA1BP2" -0.355802298542925 4.72665754547828 0.226392984119759
"ECD" 0.0566277709806804 4.52692896117845 0.847796332446127
"ECE1" -0.0108738812799262 7.05582003190186 0.970540095458419
"ECE2" 0.294745721852473 -0.0183801246963598 0.387493299097875
"ECEL1" 1.51271455689642 -3.70248469817146 0.505054841160397
"ECH1" 0.195925446895273 5.79678319886736 0.504168531606357
"ECHDC1" 0.0637343079701544 3.72645750503775 0.830356807592726
"ECHDC2" -0.349920896320449 4.92602543860624 0.233923937599322
"ECHDC3" -0.0462338179309948 5.87161173209585 0.874880612519373
"ECHS1" -0.239296744218551 7.45358623878709 0.413634872583683
"ECI1" 0.0536216892449587 7.52989508821873 0.854704853290216
"ECI2" -1.17740656033361 8.37968852465536 7.11466520108035e-05
"ECM1" -0.171773366394517 0.383021561873483 0.588299151967505
"ECM2" -0.597924197566905 1.69416132693702 0.0498463189373744
"ECSCR" 0.200459313413714 1.36621883694866 0.515630215842381
"ECSIT" -0.216101181965821 2.58638003785102 0.470585900430953
"ECT2" 1.26721389038152 2.1245552444493 3.35586103246359e-05
"EDA2R" 0.158730618321251 -0.748653406559768 0.69033226797845
"EDAR" -0.49364160341338 -3.49336037626538 0.737142594981209
"EDARADD" 0.312049138428442 3.69630109983518 0.291148640106687
"EDC3" 0.154119721979924 3.11950974308471 0.604103528771337
"EDC4" 0.262083775134488 4.14628911658618 0.373943917672616
"EDEM1" 0.276865530673493 4.96598534247389 0.345797157374833
"EDEM2" 0.0253035263856169 4.0818576741075 0.932626371928858
"EDEM3" -0.0255758553287376 5.98748759762484 0.930760071711976
"EDF1" -0.282907882998335 8.30529454997584 0.33375562442848
"EDIL3" 0.565800912383642 -1.19765666479825 0.152364438975748
"EDN1" -1.24616847291839 0.932646006773505 8.24753352258831e-05
"EDN2" -0.7272177096349 0.319922482889059 0.0238843797630106
"EDN3" -1.18029738560711 -0.687300513428747 0.00082662691343929
"EDNRA" -0.0444080277198006 3.36351435481899 0.882943801467959
"EDNRB2" 0.321721533011337 4.38576714020658 0.274631402426027
"EEA1" 0.0299915819472418 4.92984393582435 0.9188207814884
"EED" 0.331689526562048 1.74825024168404 0.272979394354601
"EEF1A1" 0.0403915059061025 11.8867405700041 0.890122452830028
"EEF1A2" 0.773598022859016 -1.93141704031556 0.0851888775216989
"EEF1B2" -0.100237972138636 8.43236858231191 0.731829256500402
"EEF1D" 0.106239286028795 8.926820712997 0.716433103993521
"EEF1E1" 0.0761393512305862 3.48224121181463 0.798056569879771
"EEF2" 0.0358551030092531 10.1633003465529 0.90241863012871
"EEF2K" 0.0904347305144807 5.2091050120076 0.758367486349735
"EEFSEC" -0.118568875179731 3.72286707504966 0.688724426764168
"EEPD1" -0.0151064618079327 4.57628201243677 0.960049338275858
"EFCAB11" -0.00325284705858132 -1.63602531809614 1
"EFCAB2" -0.465613505229003 -1.17759964181325 0.244292683452605
"EFCAB3" 0.302150091178009 -3.57515135115931 1
"EFCAB4B" 0.107986227469504 2.14306596057354 0.722787234776802
"EFCAB5" 0.286433018055195 1.71207602848559 0.34482413434695
"EFCAB6" 0 -3.78523326007695 1
"EFCAB7" 0.163041237704323 1.45646989432888 0.596303976148163
"EFEMP1" -0.330981827252984 2.27617524905271 0.269923612343071
"EFHA1" 0.331079696919391 5.41426731831756 0.25935317526331
"EFHA2" 0.0877684939031321 4.42234096075158 0.765428569414727
"EFHB" 0.483165155725055 -3.65403706717496 1
"EFHC1" -0.336563181986861 0.577867805354316 0.284661395666812
"EFHC2" -0.779838068765705 -1.46184331127161 0.050005480978199
"EFHD1" -0.279014807496364 4.85556977035773 0.342078850940957
"EFHD2" -0.575618590425461 -1.04757544515244 0.108062162432859
"EFNA2" 1.51865844263164 -2.71382558338417 0.00999155166838866
"EFNA5" 0.349175447846555 -1.50227392728574 0.4719250400835
"EFNB1" 0.230683059899478 1.79788588386873 0.446201971649088
"EFNB2" 0.934783709267477 -0.455990968871834 0.00538427788944181
"EFR3A" 0.236293275728609 5.75828915445165 0.420390767325666
"EFR3B" 0.00144045564067094 1.945832922679 1
"EFTUD1" -0.135642644299079 4.74433602650153 0.644774939669835
"EFTUD2" 0.0143982980615126 5.46000146161026 0.96125632009789
"EGF" -1.65617259979411 -3.69586673943928 0.505054841160397
"EGFL11" 0 -3.78523326007695 1
"EGFL6" -0.983467964375501 -2.56652711466331 0.090937324677809
"EGFL7" -0.121352835637483 3.96246383346527 0.680220069758445
"EGFLAM" -0.289018517114489 0.078182235470943 0.390790416868106
"EGFR" -0.151155305725246 7.74741768476926 0.60544997620253
"EGLN3" -0.19541109695887 7.66321698511866 0.504321439689408
"EGR1" -1.73773342343876 4.25765099724032 9.08024663543978e-09
"EGR4" -0.319572372288726 -2.83124711635268 0.633074080963772
"EHBP1" -0.296125527020252 6.55156571447572 0.312133487269622
"EHD3" -0.235934108003475 6.83486918567658 0.420377109729236
"EHF" -0.45558765159473 0.111998095098202 0.164734624652416
"EHHADH" -0.564251631486629 9.27418236037274 0.0543946214446655
"EHMT1" 0.0354896620612692 4.97183503595291 0.904075785049498
"EI24" -0.227169468302722 6.44793959017359 0.438046257452503
"EIF1" -0.0378881562937066 6.71404639570736 0.897119735805198
"EIF1AY" -0.0566676365939289 6.24092523061094 0.846820205276076
"EIF1B" -0.166263389342373 5.69174091131466 0.570630854247272
"EIF2A" 0.0706365672639262 4.80085369279154 0.810423794410096
"EIF2AK1" 0.122142434082237 4.15261329619713 0.678774958543628
"EIF2AK2" -0.0569521831739685 4.46629470891953 0.847287083781475
"EIF2AK3" 0.294889292359667 5.18690425188179 0.315176808908561
"EIF2AK4" 0.0346778102397431 5.58967097827772 0.906071748638489
"EIF2B1" -0.105609221966698 3.64361243713997 0.721582072122699
"EIF2B2" -0.135024958313215 4.29203630821061 0.64664966222064
"EIF2B3" -0.0511953737762527 2.99289335534619 0.8663185698129
"EIF2B4" -0.00500547291489505 3.66784342521613 0.987650117411976
"EIF2B5" -0.374506299196805 4.90948338189987 0.202563307923525
"EIF2C1" 0.336436174370239 4.24858040170154 0.253325803106316
"EIF2C3" 0.0311004243154176 3.11670826753861 0.918015868217132
"EIF2C4" 0.108820829269024 4.63305716747485 0.711165508870839
"EIF2D" -0.241992315970388 4.87965625383825 0.410135534542137
"EIF2S1" -0.193985921772112 5.87717874019095 0.508189548386889
"EIF2S2" -0.00465336652859251 6.06827311971862 0.987676386866543
"EIF2S3" -0.314494520762669 7.64257214640095 0.28279992521426
"EIF3A" -0.148085708241387 7.49118038679185 0.612842654010395
"EIF3B" -0.250910298147297 7.15836813276077 0.391463631829472
"EIF3D" -0.175052535950865 6.60761824350048 0.549985308101172
"EIF3E" -0.460504200831574 7.58168140737586 0.116191742103043
"EIF3F" -0.167830046064103 6.72428431405929 0.566518207015508
"EIF3G" -0.447994989293746 4.67271212462697 0.128099534149465
"EIF3H" -0.258700869092149 7.77681139786208 0.376789102331662
"EIF3I" -0.172980468058172 7.02659585786445 0.554543911383683
"EIF3J" -0.452777630692152 6.11254964366518 0.12285684500431
"EIF3L" -0.478321264453292 7.18054812139124 0.102855461722929
"EIF3M" -0.265996317164456 6.87274907826318 0.363742922346616
"EIF4A2" -0.242074431867501 9.66724478125882 0.407987572859369
"EIF4A3" -0.114230564440599 6.17179193326674 0.696645343358895
"EIF4B" -0.35699013099633 4.58451661428452 0.225009421382847
"EIF4E2" -0.176871658923948 4.75549430398066 0.547353685564066
"EIF4E3" -0.00365766550196195 5.27594597902913 0.990433144787569
"EIF4EBP1" -0.4312744737773 7.35452096509153 0.14116940699378
"EIF4EBP2" 0.0289708702368206 2.99855916049505 0.924120615670577
"EIF4ENIF1" 0.180399411992343 4.16120014485956 0.540398885560517
"EIF4G1" 0.100941443566889 6.91088403457636 0.730272581374142
"EIF4G2" -0.086289642184592 9.02505203127891 0.767958340039746
"EIF4G3" -0.134241756126476 5.57079758295959 0.647389869034782
"EIF4H" 1.05333370405221 0.0156499125220316 0.00142609832352305
"EIF5" -0.105518977005707 8.81504892450017 0.718256006265014
"EIF5A2" 0.326754012379734 5.99577490863724 0.265172613965704
"EIF5B" -0.120453628758488 6.19454461767842 0.681032482465303
"EIF6" -0.28101382606721 5.55680391408373 0.338075232144198
"ELAC2" 0.143073769555103 4.26867739131195 0.627161968265567
"ELAVL1" 0.146730775760131 5.16306378458563 0.617248614932677
"ELAVL2" 0 -3.78523326007695 1
"ELAVL4" 0.919749559921528 -2.20499290215254 0.0567643327215179
"ELF1" 0.0421697137129285 5.00157123923751 0.886195990581408
"ELF2" -0.108823256758543 4.94371778095581 0.711263821763908
"ELF3" 0.889047332258174 3.3497158018921 0.0028369056563884
"ELF5" 0 -3.78523326007695 1
"ELFN1" -0.839795515010747 -2.38250337663357 0.0905548230723032
"ELFN2" 0.0557668138477446 -3.35696288916151 1
"ELK3" -0.0141953513044397 3.27774615548055 0.962682369912891
"ELK4" 0.0158139703496521 7.25868931203401 0.956971233085081
"ELL2" 0.0169714126955442 2.75438599018516 0.957859102287108
"ELMO1" -0.264110059677559 2.99232767668614 0.374335828779997
"ELMO2" -0.0337168958916282 5.66483008870423 0.908551219740914
"ELMO3" -0.142977604652532 4.39759241667039 0.627149557946301
"ELMOD1" 0.0385936250230698 -2.20082150828157 1
"ELMOD2" 0.313844387060905 3.7732198454896 0.287734202139876
"ELN" -0.296018708546518 3.69541146587768 0.316482986479417
"ELOVL1" -0.578467450476728 5.90535493183662 0.0490051257576838
"ELOVL2" -0.111267005702563 6.08422228531542 0.704142541957034
"ELOVL3" -1.66060424026736 -3.69418291733048 0.505054841160397
"ELOVL4" 0.350136863017035 -2.05055848203621 0.479224954699533
"ELOVL5" -0.2016823364869 9.49912694338535 0.490530292058189
"ELOVL6" 0.20109854103033 10.2972477129407 0.491739732205974
"ELOVL7" 0.293333427144594 0.840012362117386 0.35098624111634
"ELP2" -0.236701920010106 2.32248917936263 0.431944377851499
"ELP3" 0.108218973410923 3.65639194041234 0.71480867011338
"ELP4" 0.32911415800049 2.6457067506433 0.270183817658439
"ELTD1" -0.158907765856959 3.04753261501762 0.593943613728131
"EMB" 0.0600082951486205 3.74607992711725 0.839054177054988
"EMC1" 0.0605644370227327 6.08062648667498 0.836550468684119
"EMC2" -0.151166843723269 4.60249068155642 0.607303951915616
"EMC3" -0.13412839792218 5.47928358765382 0.647514414613738
"EMC4" 0.127571341595777 4.12727099424623 0.665963335990304
"EMC6" -0.288147628499638 3.83700616814823 0.328980111742695
"EMC8" 0.120678892963056 4.37078300855228 0.682080479965741
"EMCN" 0.357767642305775 2.67141421039844 0.229725812163797
"EME1" 0.629686580867237 2.4995695379893 0.0360226936395554
"EME2" 0.0490136793815639 2.19808185817994 0.872879917137556
"EMG1" -0.256284575326785 2.21391667032994 0.393953679186933
"EMID1" -0.692490127965721 1.00126533035363 0.0268766434485732
"EMID2" -0.00327863260662591 2.53169981180751 0.994315643125068
"EMILIN2" -0.0188187948771062 2.7739032073632 0.951021820077828
"EMILIN3" -0.854004575167868 -2.13807073249979 0.0630235676302323
"EML1" -0.120842780923397 2.34002895042105 0.690047423092291
"EML4" -0.0503196504347575 4.69899623982539 0.864801171294121
"EML5" -0.067871198414109 -1.94457867609411 1
"EML6" 0.362299252250998 2.71462053419529 0.223567827439476
"EMP1" 0.672578040388358 -0.491649079223328 0.0552045298429727
"EMP2" -0.280361021036152 2.69489491535576 0.347750890725352
"EMX1" -0.968480744072715 -3.43355865041326 0.526856670966177
"EMX2" 1.52464394487022 -3.69771849860846 0.505054841160397
"EN1" -0.84064233088584 -3.35960483324785 0.570341909956474
"ENAH" -0.0396589745136185 4.07381951510786 0.893984488104493
"ENC1" 0.398262725884767 2.29851514910385 0.184269253032328
"ENDOD1" 0.294845362359266 1.45383500613494 0.33421601854223
"ENDOG" 0 -3.78523326007695 1
"ENDOU" -1.65444340600729 -3.69630904957836 0.505054841160397
"ENDOV" -0.234501777097051 3.12880640633912 0.429580640421978
"ENG" -0.599812843978614 5.12634496199104 0.0415480608668284
"ENGASE" 0.116897753575829 -0.0993998420599401 0.742760627100707
"ENHO" 0.435200104549983 0.328394434516374 0.179810531593688
"ENKUR" -0.569692045640751 -1.25843905278272 0.124286891794927
"ENO1" -0.00546864465732408 11.3220270594582 0.985079961607784
"ENO2" 1.11892337401657 -1.18185340762633 0.00333629245064488
"ENO4" -0.182126096890476 -0.809521271423987 0.650354785080633
"ENOPH1" -0.109441765047158 4.94372178786258 0.709708467502372
"ENOX1" 0.150282189249117 2.49902204196321 0.61615299143657
"ENOX2" -0.169179622404475 4.24683547758444 0.566037216620411
"ENPEP" 0.320389471480663 6.64538846607372 0.274301715098683
"ENPP1" -0.16560638088966 5.1585855918321 0.572603552571214
"ENPP2" -0.919316095291485 6.7928298174263 0.00183568753525942
"ENPP3" 0.215977996337514 3.29806848419412 0.466653990497786
"ENPP4" -0.181047069619186 4.74793112642717 0.537694448082308
"ENPP6" -0.140883154621368 4.70578683778307 0.631769526743538
"ENPP7" -1.16915587030906 -3.19298277534269 0.176896772490476
"ENS-1" 0 -3.78523326007695 1
"ENS-3" -0.1215130281899 -3.62104384462872 1
"ENSA" -0.296762228341302 6.10461228596571 0.311324453902943
"ENTPD1" -0.268316039904489 2.8709834060074 0.367314660316021
"ENTPD2" -0.226880047498889 2.92325407201828 0.446579161082252
"ENTPD3" -0.796753576533276 -2.54327094863363 0.125151393726908
"ENTPD4" 0.364520573496925 2.63863329321432 0.222455665093847
"ENTPD5" -0.060325262132156 7.49985654532665 0.836727136086723
"ENTPD6" 0.141580433969405 3.52463797038836 0.63346349002738
"ENTPD7" -0.255784819507158 1.94669054917094 0.398524342560799
"ENTPD8" -0.207542526972832 6.00107879643201 0.478858734000091
"ENTPD8L" -0.225833087064742 5.89755720891643 0.440964239649993
"ENY2" 0.00421010950226558 2.50370815544884 0.992255498242916
"EOMES" -0.340247579869631 -0.116738526172922 0.329595318680441
"EP300" -0.175725892499903 5.36473872885158 0.549307610200028
"EP400" 0.255302337233376 4.27540146823743 0.386111048954034
"EPAS1" 0.40600030185322 9.18589858980418 0.165683570478834
"EPB41" 0.309155249620906 3.53624859082888 0.295378314334722
"EPB41L1" 0.188763476547675 2.43635001891102 0.529736972556427
"EPB41L2" -0.218089505553654 5.8685975529945 0.456953605332533
"EPB41L3" -0.228188729376399 1.93936352851809 0.446839413690803
"EPB41L4A" 0.189601421005706 4.79476921732371 0.518591729548928
"EPB41L4B" 0.11139896021161 4.74136265717512 0.704852728633459
"EPB41L5" -0.0776853871906915 4.22957149962518 0.792422972780178
"EPB42" 0.0775335337260361 -0.835276620545254 0.816569260703465
"EPB49" -0.875289495489377 -0.625358486496664 0.0130249440315148
"EPC1" -0.0315252519888972 4.45156337529263 0.915609289064614
"EPC2" -0.142184887297691 3.94304088934887 0.630264275627018
"EPCAM" -0.522914124272218 7.0279712570177 0.0747022830268991
"EPDR1" -0.318830944581649 -2.1914847740377 0.556295658152796
"EPG5" 0.171565822187338 4.52326495048659 0.559914907082423
"EPGN" -0.722642915740692 -1.34528203841803 0.0649683212345892
"EPHA10" 0.256027254767416 -3.12407808257073 0.829604676595541
"EPHA1" 0.265197837896548 1.48160890582306 0.386381433397305
"EPHA2" -0.274732069577803 0.994413319037464 0.37766626447299
"EPHA3" 0.504263220160849 -2.36047493109804 0.313127017803746
"EPHA4" 0.105013246486696 1.44871593148756 0.730749300921972
"EPHA5" -0.562549467278143 -0.635563110004127 0.113356641619097
"EPHA6" -0.877919145402729 -3.53563541389802 0.696700633577448
"EPHA7" 1.96692100615861 -3.27388677584121 0.0315356720163063
"EPHA8" 0.307897929633123 -3.01780016649999 0.708843623534163
"EPHB1" -0.246368285065525 2.99675809807578 0.40671866549101
"EPHB2" 0.286732894345076 3.9505138880649 0.331529078703249
"EPHB3" 0.0578270549946486 3.03821555843512 0.846703695079745
"EPHB6" -0.0882624443262472 -0.0169943251834337 0.806916140413811
"EPHX1" 0.108813477970512 6.79266917925289 0.710177662757058
"EPHX2" 0.200077709391227 7.01531630061126 0.494383496869526
"EPHX4" -0.210073173217877 -1.10910835646655 0.580481070915886
"EPM2A" -0.0279948764263354 1.8816985400113 0.932159471300842
"EPN2" -0.133039188203642 4.35326350201681 0.651402260805863
"EPN3" 0.189468144698736 4.86040437495482 0.519277632534302
"EPPK1" -0.01315347177898 -1.90765407421368 0.936395719955516
"EPRS" -0.121956607922609 7.13954561261816 0.67694470643205
"EPS15" 0.0585575685337333 5.09921223079711 0.841998685213881
"EPS15L1" 0.0772820414391852 3.77296900927139 0.794236870178084
"EPS8" 0.286352978929351 3.87524293823906 0.331656065468698
"EPS8L2" -0.595036651463771 5.34643008226807 0.0431185005473865
"EPSTI1" -0.176892248241254 3.8465601520788 0.549340073178589
"EPT1" 0.349253013315374 7.0139776626376 0.233209879344538
"EPYC" -0.262331087863187 -1.43655693868057 0.601234553276357
"ERAL1" 0.0949786803877959 3.49097301955537 0.749402478895581
"ERAP1" 0.175529058785426 6.63321518986204 0.549047386814204
"ERBB2" 0.257796249729171 3.66117298456702 0.383412223276982
"ERBB2IP" 0.107109624510442 5.21978501386769 0.715117054310418
"ERBB3" 0.75580239867968 3.5992904626073 0.0108881695106073
"ERBB4" 0.18830858792565 -2.84953623079768 0.868288532583919
"ERC1" 0.0396705235687454 4.95854448037041 0.892973110222927
"ERC2" -2.79625305299617 -3.08647397217832 0.00113924749209428
"ERCC3" -0.175156245677392 4.96444223110363 0.551075080761593
"ERCC4" 0.447606739517341 3.05818624416224 0.131864481411172
"ERCC5" -0.174253733649366 4.45081181309295 0.554226352771101
"ERCC6" -0.00626641336178932 3.56522259696258 0.985112264475234
"ERCC6L" 0.87821810408356 1.3627803740838 0.00440469417514483
"ERCC8" 0.316321203927855 3.53430228392602 0.285042772300762
"EREG" -3.05535687408073 2.81283283456517 4.1719028372308e-21
"ERG" 0.592649631319335 1.03187906178869 0.0570355686718291
"ERGIC1" 0.0625535420556365 6.68709873734472 0.830964503963194
"ERGIC2" -0.120599559053592 6.4834815612449 0.680490010754316
"ERGIC3" 1.93243720122796 -3.65610085759184 0.257582261740595
"ERH" -0.151569491739757 6.22112918919256 0.604921504151885
"ERI1" 0.160707835734737 3.56303447268014 0.586946140832952
"ERI2" 0.77538775807432 2.9304489433047 0.00950035481648771
"ERI3" -0.231837545926612 3.7858134995539 0.432386065713083
"ERICH1" 0.341557610460054 0.734596568976798 0.28476743190983
"ERLEC1" -0.115202042344476 6.69399194707726 0.693975652229122
"ERLIN1" 0.0363365523052224 5.01190891252332 0.902178548728739
"ERLIN2" -0.116093249857752 7.39880617026106 0.691606354106315
"ERMN" -0.946757130766505 -0.641840980280082 0.0066395377518543
"ERMP1" 0.249555436313945 5.13011623144946 0.395459779889396
"ERN1" 0.377075485093907 4.04395158289071 0.201212887924409
"ERNI" -1.65511777859343 -3.69629163966025 0.505054841160397
"ERO1L" 0.0957925232469496 2.40012145855463 0.750186951349988
"ERO1LB" 0.259315637540092 6.5527161755662 0.376084870974392
"ERP27" -2.06802555346996 -3.65775544908489 0.257582261740595
"ERP29" -0.0732855522686012 8.34692307730981 0.802170640262207
"ERP44" -0.211356588409323 6.71427076017349 0.470433392969546
"ERRFI1" -0.0336211233378955 4.45560243023109 0.908635475829163
"ESAM" 0.00116036378514756 1.77299032884698 1
"ESCO1" -0.149461172585552 3.82020743695398 0.613212420019226
"ESCO2" 1.4072613026267 2.75080971106415 3.61250390623697e-06
"ESD" -0.378531535654866 7.30485754214179 0.196360782576933
"ESF1" -0.832146354759672 4.46936464567412 0.00491143431777918
"ESM1" 0.169677708324909 -1.05721569021286 0.591093322797636
"ESPL1" 1.012931113231 1.37070149768142 0.00104528205714943
"ESPN" -0.274928240865264 -2.32771352480745 0.666950425453035
"ESPNL" 1.51271455689642 -3.70248469817146 0.505054841160397
"ESR1" -0.600162147310338 3.95563386728535 0.0424474826670048
"ESR2" 0.385928279917083 3.84207451206079 0.191675135626255
"ESRP1" -0.454740181881045 -0.993088493475535 0.215144093593714
"ESRP2" -0.125638047463193 6.3437096680193 0.668064428145846
"ESRRB" -0.343686457169807 -0.0674400316540388 0.300521334776237
"ESRRG" 0.143671687877701 3.17100651151021 0.629652017421732
"ETAA1" 0.351338627408528 2.34992024393288 0.240519635954938
"ETF1" -0.253262894136471 5.98124805511709 0.387572512027234
"ETFA" 0.077566647101583 8.30514446648773 0.790911348175685
"ETFDH" 0.0926808436003614 7.19579946249708 0.75158286421143
"ETHE1" -0.061011148330747 1.8171192884964 0.843916251173678
"ETNK1" 0.230479904323891 5.65194580020248 0.431929958459421
"ETNK2" 0.430490818888301 6.14408646829962 0.14229419920222
"ETS1" 0.217901703141331 2.33991296696708 0.465600017524177
"ETS2" 0.0173405550270261 3.13842636985632 0.95558604800719
"ETV1" 0.00954051562088634 0.97754608158613 0.990985616538237
"ETV3" 0.208949956334459 3.14435715886788 0.481184807816331
"ETV3L" -0.465911552213339 -2.30560900626711 0.400046544094902
"ETV4" 0.498373224739473 0.750645115049469 0.114695400152857
"ETV5" 0.593753185731954 0.773476227013628 0.0592497337385667
"ETV6" -0.26184080996244 4.16911983403939 0.373814732055034
"ETV7" -0.177000343050318 0.82979644933611 0.574363529360494
"EVA1B" -0.301876225404091 1.13352018357033 0.328831536684319
"EVC2" 0.152497936781472 1.96604621240642 0.612777448803561
"EVI2A" -0.780662589815951 1.33509033280326 0.0115242658368894
"EVI2B" -0.779943821874721 0.750990917568034 0.013312080282399
"EVI5" 0.391191514691715 7.09869128425369 0.181913654395323
"EVI5L" 0.113735085671189 2.37743319346444 0.706556849302462
"EVL" -0.313869481414393 3.61512699973359 0.288211399359293
"EVPL" -0.943984639763603 -0.449219627964064 0.00599768850748084
"EVX1" 0 -3.78523326007695 1
"EVX2" 0 -3.78523326007695 1
"EWSR1" -0.020690235473214 4.77717860219256 0.944369106382896
"EXD1" -0.468964493627313 -0.693448530250104 0.19455072448246
"EXD2" 0.222055336769155 3.93491032065615 0.451853564035435
"EXD3" -1.02487133048105 4.1824068516477 0.000563463973816534
"EXO1" 1.8008930137945 0.43317363473569 5.2428052365792e-08
"EXOC1" -0.0639898762508594 4.3020489865195 0.82872292236852
"EXOC2" 0.0511701461347128 4.12935514500057 0.86291490950381
"EXOC3" 0.12458112265023 5.05222594590429 0.671515280296699
"EXOC3L1" -0.342487208840339 2.96713389160074 0.249653713569171
"EXOC3L4" 0.369474297217941 5.76223432993548 0.207896199138848
"EXOC4" -0.233490289274777 5.0187328388031 0.426589598326276
"EXOC5" -0.0730197477273037 4.7751088791982 0.804324479578155
"EXOC6" 0.0925974238688124 2.5945090177215 0.758768985717614
"EXOC6B" -0.0473651084216447 1.95939942992003 0.880790074307658
"EXOC7" -0.151624595660231 5.20428410714685 0.605512589624789
"EXOC8" 0.293946601368346 2.43901214041519 0.327130846832491
"EXOG" -0.411955129064284 4.52003605929691 0.161789368632702
"EXOSC10" 0.028728119166418 4.98746252674932 0.922552933742346
"EXOSC1" 0.26284106357127 2.27278968720789 0.383597322221434
"EXOSC2" -0.0637471496139441 4.75609599129282 0.828619673834944
"EXOSC3" -0.025463741769211 2.0429473384248 0.93925642433621
"EXOSC5" -0.765187980425095 1.0327364776882 0.0145556957080081
"EXOSC7" -0.111317516957677 3.17766934801042 0.709607261363406
"EXOSC8" -0.290012787348539 3.244498722754 0.328452263959402
"EXOSC9" -0.0225952134187945 4.03435020478599 0.940430354491284
"EXPH5" 0.159145965984806 5.10657647468284 0.587668250914923
"EXT1" -0.423202974362689 3.26256640436943 0.153716435515242
"EXT2" 0.299313305017803 3.91359261526988 0.310781849978446
"EXTL2" 0.24629731593005 3.98837905894019 0.403262988058709
"EXTL3" 0.0350839635104976 5.48279770429545 0.905251212811695
"EYA1" -0.367708173955341 -2.65528429594937 0.670099553953345
"EYA2" -0.183892241688149 -3.07726149013901 0.839508999506443
"EYA3" -0.00517056779484308 4.66602647461778 0.986635468671307
"EYA4" -0.101395878974639 -3.69809741775626 1
"EZH1" -0.069287231834003 4.37292480578927 0.814643679795992
"EZH2" 0.624733869954234 3.0741626151037 0.0355916054470168
"EZR" 0.621042311653024 3.69766956578164 0.0360908122477544
"F10" 0.0667753112417615 8.06437602484216 0.819486386485045
"F11" -0.0553093770117224 5.80171303707713 0.850562657894914
"F13A1" 0.285555040270999 1.75774017325017 0.345519968294854
"F13B" -0.0728639431643046 7.24303428067831 0.803386635658923
"F2" -0.153748510061084 11.7725178489863 0.599042010254356
"F2R" -0.328979353924191 1.85965558401352 0.275911984445081
"F2RL1" 0.214994366031101 5.66520306051325 0.463742979119188
"F2RL2" -0.369334042933114 1.7442434612584 0.219947962363561
"F2RL3" -0.463344276275014 0.40893925062022 0.146737463319712
"F3" -0.593323073890687 1.63713506000209 0.0524712804668852
"F5" -0.31444060524318 9.95143097904423 0.282640055960925
"F7" -0.0243886217489137 7.17955201885717 0.933666086437885
"F8" 0.0838928836315189 2.70491767188368 0.783924682473758
"F8A3" -0.584006474456205 -1.02069945177573 0.117998838151723
"F9" -0.32674232918656 9.01237665178888 0.26432380234139
"FA2H" 0.206311434271519 5.31719012900782 0.482048071428423
"FAAH2" -0.247329437580385 4.38118322003563 0.400777291496927
"FAAH" -0.0504907197843777 7.05150023546874 0.863072312620902
"FABP1" -0.416650241335881 9.81679687015191 0.154869605396475
"FABP2" 1.17857521500681 -3.19723961946675 0.2455315994156
"FABP3" -0.520152181453449 -1.18134262256333 0.173755655090564
"FABP4" 1.29147913393774 -0.342830214199893 0.000135596138085016
"FABP5" -0.665620205086109 2.4589283492433 0.0263790111490278
"FABP6" 0.0156677350671385 1.44546635986962 0.967304290240214
"FABP7" -0.33125697600891 7.07805747930481 0.258173130339909
"FADD" 0.135806102148357 5.4065880094686 0.643417140501785
"FADS1" 0.038898615154422 7.81464816181246 0.894290553305766
"FADS2" 0.0743585066658168 10.0671791553901 0.799262810350782
"FADS6" -0.595947583117968 6.76891479884143 0.0424408316881653
"FAF1" -0.0957621517019507 4.97399015960689 0.744554520807525
"FAF2" -0.410383342635179 5.26497764512138 0.162425347405037
"FAH" -0.162654508469728 8.22707317828355 0.578213652561978
"FAHD1" -0.236886197983582 4.70775420220638 0.420617456848545
"FAHD2A" 0.181924136031553 4.79460248218833 0.53611365931873
"FAIM2" 0 -3.78523326007695 1
"FAM100A" -0.507708941574639 3.73042410970969 0.0862469487448076
"FAM101A" 0.0667007208684005 -2.98911542105571 1
"FAM101B" -0.0484675480518911 2.91154045817988 0.872591014842332
"FAM102A" 0.0388807722556453 2.74527862324849 0.896218670778537
"FAM102B" -0.070129519205292 -1.81363797920854 0.940505894032907
"FAM103A1" 0.189384505551562 4.54266246391225 0.519762846578024
"FAM104A" 0.0239549053664742 4.9023441273035 0.935436564033985
"FAM105A" -0.156702682045367 2.00600367043556 0.607144954841467
"FAM105B" -0.0437385137906857 2.03528879160111 0.891098133480168
"FAM107A" 0.223222776216346 4.95914679505761 0.447206938071489
"FAM107B" -0.0114889224362343 2.39096952853949 0.97314297736983
"FAM108A1" 0.0257459381711671 3.32166059855158 0.931931402061169
"FAM109A" 0.636524726090654 -0.76004650833686 0.0763554293026661
"FAM109B" -0.0270476887404591 3.850046546496 0.9283183636542
"FAM110A" 0.394436256425462 0.644066861052551 0.216309849263638
"FAM110B" -0.355358148420033 3.17117460494616 0.230635198467833
"FAM110C" -1.25664339483426 5.46946396312307 2.40645756813805e-05
"FAM110D" 0.0301226675887111 1.54087531477286 0.93271952776281
"FAM114A1" 0.195027376992387 4.46113737661189 0.507598058081452
"FAM114A2" -0.140394345713478 4.64594934871038 0.633364759533713
"FAM116B" 0.161581185872055 1.9358064620489 0.593573561242211
"FAM117A" -0.224729871562211 3.05570044476092 0.449378814145211
"FAM117B" -0.191596853956962 5.22653351117089 0.514029831606091
"FAM118B" 0.157614799330803 2.1334926556713 0.601552327726622
"FAM120A" 0.282936318158608 6.45110700592911 0.334220411849399
"FAM120B" 0.203498041093857 4.10881490781829 0.490035933922434
"FAM122A" 0.0585237988763347 5.37860462257627 0.842347852587976
"FAM122B" 0.0720890622156399 6.00554221739073 0.805755493243445
"FAM123A" 0.438099134044413 1.31755929633312 0.15221443171746
"FAM123B" 0.170421475998807 3.50023473602936 0.564500308179705
"FAM124A" -0.268028460477524 -1.21880689022855 0.484745180960205
"FAM124B" 0.493174654152803 -1.48296122347798 0.209571190718731
"FAM125A" -0.246416206676114 4.64868918626876 0.401848730011775
"FAM125B" 0.504428568520484 4.19640510400729 0.0873513969765557
"FAM126A" 0.0797854201178009 3.57341832854368 0.787961138376073
"FAM126B" 0.130308139828976 5.33910719157932 0.656999641014429
"FAM129A" -0.23790501966887 1.7767143961999 0.436003891673223
"FAM129B" 0.189752026677487 1.95543401470947 0.531974927939249
"FAM131A" -1.49698847880329 -2.53940571069774 0.00703049124465466
"FAM131B" 0.287068258433258 -0.568559174551709 0.420908494743461
"FAM132A" -0.562203083156251 -1.76274246788003 0.194281405324556
"FAM133B" 0.189324789190578 4.9614723006246 0.519322020844964
"FAM134A" 0.0452523384092053 6.49647782012207 0.877365883236448
"FAM134C" -0.0224695841939399 5.57476432088557 0.939248555250366
"FAM135A" -0.164039911107269 6.04059009714215 0.575585627580578
"FAM135B" 0.116144874920282 -2.66634800458135 0.887154243304958
"FAM136A" -0.0847634560633743 4.11280571012266 0.774154059482402
"FAM13A" -0.559121217789698 5.28531871853811 0.057293597359155
"FAM13C" 0.622004015435922 -1.85056062714561 0.140163027016111
"FAM149A" 0.318970319017399 4.22329015085857 0.278854988226236
"FAM149B1" -0.0338520713548214 5.1641732753858 0.908583066018877
"FAM150A" 0 -3.78523326007695 1
"FAM150B" -0.241873365424103 3.10838019107859 0.415421864016067
"FAM151B" 0.0462951139621786 2.14693831767156 0.882261952639909
"FAM154A" 1.07442712887589 -3.22294419335249 0.336703101514351
"FAM154B" -0.0573319848993126 -3.06588534925416 1
"FAM155A" 0 -3.78523326007695 1
"FAM155B" 0.196553492383721 -0.924117029628185 0.566169807093668
"FAM159A" -0.81871772410801 -2.74908493956088 0.182119051256118
"FAM160A1" 0.105106083086381 1.20174358824581 0.741791478700548
"FAM160A2" -0.0107212750310492 2.78192777469963 0.974024446944064
"FAM160B1" -0.182311930575548 5.33639853305292 0.53473084218035
"FAM161A" -0.226286159361597 1.50981217520587 0.455420048361091
"FAM161B" 0.115946268418937 1.70956613561538 0.706502142540233
"FAM162A" -0.184512855888841 4.90017212070764 0.530208989274592
"FAM162B" -0.253030209480057 0.355383217644208 0.428117724282516
"FAM163A" -0.872721309673547 -3.54148519617323 0.696700633577448
"FAM164A" 0.114813981068909 1.87595997174293 0.70940968099067
"FAM164C" -0.128244867999291 0.897207323332773 0.693762871483879
"FAM165B" -0.253517019443615 2.30690286119298 0.400178125380921
"FAM166A" -1.58916399722108 -3.41547225637602 0.127122661335576
"FAM167A" -0.100226653590223 -1.2726818930332 0.835193100218669
"FAM167B" -3.6938597629568e-05 3.15105854403301 1
"FAM168A" 0.0880092805439444 1.95112582013283 0.77628089649394
"FAM168B" -0.0103185337318501 5.24312142057854 0.972546990667963
"FAM169A" -0.335856844582941 -1.21041297334288 0.398363196282132
"FAM169B" -0.323236022690899 5.23798321882747 0.27106488320195
"FAM171A1" 0.320627648353339 2.28102992395002 0.28517922528604
"FAM171B" 0.220625530971028 0.05478837600442 0.511346844567617
"FAM172A" 0.243596916550484 4.13085409561592 0.409061680355372
"FAM172BP" -0.466066989494438 -2.39797271427011 0.433402606528697
"FAM173A" -0.00628114144507304 5.05331826760167 0.983337850224618
"FAM173B" -0.466880251852699 3.16331720630269 0.115686853643981
"FAM174A" 0.189405267498933 4.51344926262633 0.519883870314061
"FAM174B" 0.1412087973888 2.67420259378099 0.637575171665136
"FAM175A" -0.0690723939419385 3.36627821569121 0.817123424898405
"FAM175B" 0.0746328400944097 3.68997525728998 0.801106337399833
"FAM176A" 0.149067875438318 1.82892855340608 0.622601758028533
"FAM177A1" -0.0233195540718725 5.22202100926264 0.937028919272023
"FAM178B" -0.377470526759196 -3.15970378208089 0.656217732965518
"FAM179A" 0.294964260213962 -0.859206941008889 0.435047554503661
"FAM179B" 0.17759289739881 5.18798660391799 0.544949354299181
"FAM180A" -2.37275131934914 -3.22446998062702 0.0122243687335215
"FAM180B" -0.197031587326307 -0.700972485653234 0.597688682726904
"FAM181A" -1.65175302614057 -3.69754949900958 0.505054841160397
"FAM181B" -0.709357721200261 -1.19905604249127 0.0668501383081801
"FAM183A" -1.30170456518282 -2.98410401767728 0.0406052889812106
"FAM184A" 0.046074042257334 -0.691493455761431 0.916603569269831
"FAM184B" -0.0405858412458337 1.33249604107395 0.901358858555087
"FAM185A" -0.110881326161652 2.68411920508157 0.711941408036352
"FAM188A" -0.175809984365782 3.63612226289327 0.552165587721697
"FAM188B" 0.805004275253303 0.44075236786211 0.0111535850107586
"FAM189A1" 0.645984909874337 -1.41745267481174 0.1080156104711
"FAM189A2" 0.0744584435744944 2.55423432812721 0.806993573997848
"FAM18A" -0.639007658342785 -0.297578582358553 0.0556826441218491
"FAM18B1" -0.253376303486941 6.30442733751665 0.38713176288932
"FAM190A" 0.505436541606124 1.69588368325982 0.0978636389241125
"FAM190B" 0.248713161942065 2.31926619656557 0.40733473760768
"FAM192A" -0.100904934904705 5.42465231065005 0.73110228100011
"FAM193A" -0.129875370996642 4.34702174085623 0.659468714699246
"FAM193B" -0.056841437987829 3.45883923552068 0.848904552550463
"FAM194A" 0.108895607264197 -3.43441012007203 1
"FAM194B" 1.19083873866538 -3.57284016903458 0.387449265215962
"FAM195A" -0.397558933144851 5.47410274459968 0.175817778862056
"FAM195B" 0.205654989314816 4.6349594141855 0.484577950229128
"FAM196A" -0.53299557518411 1.27157510207313 0.0840683263648757
"FAM196B" -1.37831082430596 -3.46286470419471 0.308476217028128
"FAM198A" 0.73230873068303 -2.90504168625597 0.306595106417291
"FAM198B" -0.0229929203582897 2.17195958378799 0.943577000987837
"FAM199X" -0.188037259330124 4.36828484563215 0.523209687590183
"FAM19A1" -0.426619347283918 -3.42696639538606 1
"FAM19A2" 0.53154365218873 0.0677410391382936 0.114793724099742
"FAM19A3" 0.133828374177798 -0.939580745701342 0.74107383528427
"FAM19A4" 0.178725622990413 -3.25206135137229 1
"FAM19A5" -0.871117067818979 -3.54209529708505 0.696700633577448
"FAM204A" 0.0326434841209099 4.75415035497312 0.911741456911887
"FAM206A" -0.281342889969817 2.96272582102456 0.344837764930272
"FAM207A" -0.346475968197705 4.71962086953538 0.238706107140755
"FAM208A" 0.0331694564122203 4.31708761626468 0.910482840102293
"FAM208B" 0.151400355304776 3.89385022155584 0.608010843978518
"FAM20A" -0.105475549697622 7.08619324270348 0.71852342146364
"FAM20B" 0.141684684284378 4.26900189747572 0.630237520809478
"FAM20C" -0.177536152333366 6.76298980614618 0.544383718273882
"FAM212A" -0.130166779655424 -1.75342586349192 0.830837944413814
"FAM214A" -0.0290255968836868 5.88251911366885 0.921485417606058
"FAM214B" -0.191874054009632 2.89156867752976 0.519546163338842
"FAM219B" -0.112717020203701 2.56341510995512 0.70660049515553
"FAM21A" 0.250462699535791 6.65893746795682 0.392550409954885
"FAM227B" -1.37708970534512 -3.45344567447825 0.308476217028128
"FAM229A" -0.146469377465212 -3.53893899160589 1
"FAM26D" 0 -3.78523326007695 1
"FAM26E" -0.113757043045742 -0.515580401291643 0.779418871268983
"FAM26F" -0.404902989502716 -0.433374995489973 0.238890069799577
"FAM32A" -0.268949310622154 5.47438082889845 0.359324195077524
"FAM35A" 0.454700201492723 5.0434225172092 0.121956405060487
"FAM38A" 0.435006025448928 2.63257829375585 0.145887549939472
"FAM38B" 0.160506535398339 1.80998274301422 0.599701132207271
"FAM3B" 0.72215135045207 -2.67274974199158 0.198397303655047
"FAM3C" -0.303195544613132 4.2518251091758 0.303370581779369
"FAM3D" -0.1227340719379 1.41754717022926 0.694590703502366
"FAM40B" 0.531449310962363 -0.812777142656821 0.149133320827764
"FAM43A" -0.734114514408309 -0.301539817753359 0.0285614436136416
"FAM45A" 0.242398112592909 3.53376573236492 0.41272194176259
"FAM46A" 0.105479374642375 5.17405632587003 0.719380891505039
"FAM46B" -0.205651200647479 3.96625648285726 0.485944164941874
"FAM46C" -0.0829127417550013 -1.17090847529936 0.922991104369568
"FAM46D" -1.05661031511988 -0.597645200591098 0.00220516076977094
"FAM47E" 0.332456252656035 -1.07514319926913 0.392188316064527
"FAM48A" -0.0523962851331733 4.29493024940035 0.859205776263597
"FAM49A" -0.29505195186644 4.58626703824246 0.315989574797011
"FAM49B" -0.0400315348134215 4.30787423045094 0.892247023500173
"FAM53A" -0.054066454769962 4.06708332393094 0.855932501664519
"FAM53B" -0.198734709966311 4.15352117998016 0.500219875923625
"FAM54A" 1.11228203943562 0.436274739822489 0.000589980595331717
"FAM54B" -0.0139123726213337 4.46865966199141 0.962706322928518
"FAM57A" 0.233234710870957 0.858671337131424 0.454131437465091
"FAM59A" 0.194457893501405 3.74625888565091 0.510323325519887
"FAM59B" -0.58694884274398 5.28637822083339 0.0460715217905862
"FAM5B" 0 -3.78523326007695 1
"FAM5C" -0.717368361345067 -1.21992729711534 0.0557219031184887
"FAM60A" -0.0858583917103253 2.24975689417783 0.777702589316309
"FAM62C" 0.114906551463459 1.16748357142631 0.720861641866445
"FAM63B" -0.176156382081678 5.21494000019679 0.548603824417716
"FAM64A" 0.352284809778956 1.27949443847471 0.248977972504794
"FAM65A" 0.282850568471845 3.21864871599661 0.340595042183032
"FAM65B" 0.50955756035314 1.44586454128985 0.0950684080964106
"FAM65C" 0.156904414210126 4.82150693841121 0.593729930678661
"FAM69A" 0.754097313539619 2.02877720075817 0.0124754433824416
"FAM69B" -0.125618391898779 0.239385526527368 0.709307676862532
"FAM69C" -1.4243896732932 -3.58296959555323 0.387449265215962
"FAM70B" -1.2178936705866 -2.49494890698938 0.01870915817817
"FAM71BL" 0 -3.78523326007695 1
"FAM72A" 0.625756677871506 2.01809801647519 0.0381883301699222
"FAM73A" -0.128119041223312 2.56874219127551 0.668677638368501
"FAM73B" 0.366733393766121 6.81738635801819 0.210809540418332
"FAM76A" -0.0559767781700709 3.97055633686312 0.850271603121653
"FAM76B" 0.207221897694878 2.81061848260874 0.486102658285795
"FAM78A" -0.0523796437298416 1.97315594681293 0.868449879282365
"FAM78B" 0.163711890069953 2.12366001127517 0.588367529465324
"FAM81A" -0.11469869057447 -0.842145106286038 0.75708223995273
"FAM81B" 0 -3.78523326007695 1
"FAM82A1" -0.0904214239388559 5.56749203514446 0.758213140584851
"FAM82A2" 0.226135401621922 5.03706395661303 0.441334845122979
"FAM82B" 0.444361520099977 6.33275123289058 0.129864320227093
"FAM83A" -0.419644866460902 -2.97036440987211 0.584643335353568
"FAM83B" -0.176651884175879 -1.13923656782173 0.638751924497674
"FAM83C" -1.45074743817455 -3.02216069662095 0.0569121003401726
"FAM83D" 0.152684963577697 2.4435654472615 0.615632409787236
"FAM83F" -0.079000582127578 -2.45746286261791 0.999999999999999
"FAM83G" -0.075880417215828 -0.724796523779975 0.829888519933439
"FAM83H" 0.152668200684551 3.46912962692527 0.605765741676499
"FAM84A" -0.00895903259130095 5.58835954032481 0.97610603020333
"FAM84B" -0.00978476782027242 2.71078790699308 0.974940763946064
"FAM86A" -0.0947156626761705 3.87389396066194 0.748795609484389
"FAM8A1" 0.0777677020544655 4.87124976229017 0.791677982916094
"FAM91A1" 0.10192386792624 4.90977744838363 0.728643708466578
"FAM92A1" -0.13685876349764 1.73835778437632 0.657751909033732
"FAM96A" 0.00549229690604698 3.8115522114871 0.986823818197045
"FAM96B" -0.1456375744129 5.39382646494946 0.619680616257097
"FAM98A" -0.0543892375188369 4.9360880997844 0.853622927762552
"FAM98B" -0.0756924495733801 3.80852588689198 0.798545306109839
"FAN1" -0.0361783149455125 5.2041949908082 0.902453152001793
"FANCA" 1.43677188833817 2.11993521074767 3.05620533740674e-06
"FANCB" 1.26748599747307 -0.283871336669209 0.000218760066371949
"FANCC" 1.10233993169562 1.23349008907419 0.00038256882907188
"FANCD2" 1.10445392740642 1.83277845773264 0.000321999048709463
"FANCE" 1.15118810012143 0.972850443114326 0.000278009377651802
"FANCF" 1.59413168191529 -0.831166586037302 1.48589427449818e-05
"FANCG" 1.15506587731482 1.94069367938349 0.000164781976040475
"FANCI" 1.04954620366326 2.24816029916793 0.000544982575182299
"FANCL" 1.376206621117 2.49068616906421 6.42714541597969e-06
"FANCM" 0.113503821881816 3.78355127239931 0.700831177722207
"FAP" -0.172466754530962 1.35932971431615 0.576830947220389
"FAR1" -0.178560926139781 3.61013027152094 0.546323686558428
"FAR2" 0.566329144133406 2.44856732944193 0.0585694481786715
"FARP1" -0.157927935914099 5.26232079605949 0.590353540485262
"FARP2" -0.0610748617017089 5.50834319735757 0.835334329252769
"FARS2" 0.0280866936796565 3.55621302883523 0.926084332030985
"FARSA" 0.144037095483146 4.36481536287042 0.625282748105618
"FARSB" -0.098350642891807 4.36932013255594 0.738544247282039
"FAS" 0.0258495657408759 3.79158452594028 0.931340281339973
"FASLG" 0.140688572179605 -1.01805297494151 0.727608163408787
"FASN" 0.841967384358803 11.4027514014443 0.00423682491162472
"FASTK" -0.248338955533509 3.701316788325 0.400594026414754
"FASTKD1" 0.21582226939745 3.08296728991191 0.466216497756426
"FASTKD2" -0.0163924589332923 3.88383262731848 0.957527418523576
"FASTKD3" 0.0958402427193631 3.36375767854628 0.746767867179888
"FASTKD5" 0.0441643603932559 2.58900161971416 0.885246820571244
"FAT1" 0.10407016791632 6.20208828857739 0.722406058612205
"FAT2" 0.0604489318022974 -1.35013702588654 0.827795930419405
"FAT3" -0.0764956980045045 -0.16396162343167 0.844655541096752
"FAT4" 0.277991165461382 1.80715826876708 0.358422122933628
"FBF1" -0.632433316319528 5.3106782642207 0.0317122128593129
"FBLIM1" 0.252727988069966 0.203013082636858 0.444979549715552
"FBLN1" -0.231768216748941 6.57251003558334 0.428726433000619
"FBLN2" 0.610635495366637 1.36404824107589 0.0463039121810362
"FBLN5" -0.328405885243824 2.92120680052791 0.270179843311151
"FBLN7" -0.912188397539147 -1.13347601763821 0.0155343559048939
"FBN1" -0.187969682100906 5.54977460215418 0.521672293077235
"FBN2" -0.48702245610093 -1.72656516335259 0.256414072643143
"FBN3" 0.438764687376504 -0.592214600716908 0.212442854147794
"FBP1" -0.0515648667638154 10.7973195381432 0.860012430680466
"FBP2" 0.706794751571882 0.90955720368584 0.0242815528265438
"FBRSL1" -0.293111081757112 4.4121262611741 0.319370124759859
"FBXL12" 0.0117820959738898 7.60715672010359 0.968001427545651
"FBXL13" -0.498691611561118 -2.73768413554792 0.460994963853038
"FBXL14" 0.0738571997364684 2.60866276751252 0.806409866094471
"FBXL15" -0.12339753480289 0.740448512945454 0.700092007476209
"FBXL16" 0 -3.78523326007695 1
"FBXL17" -0.0841589325022562 4.01589907610477 0.776074141501329
"FBXL18" 0.622835541923416 2.41047264179018 0.0379794279346809
"FBXL20" -0.0889910960072978 5.02810309496885 0.761921607438696
"FBXL21" 0.0894480590103031 5.1672691742461 0.760439937837065
"FBXL22" 0.00695849954017653 1.82327830142085 0.99495252399732
"FBXL3" 0.0376403837863995 4.39226461472274 0.898627829520638
"FBXL4" 0.279951892222204 3.92776686009671 0.342529356820836
"FBXL5" 0.213240457023606 6.43567325806384 0.466579403721751
"FBXL7" 0.209729618546883 1.65733440940589 0.495275588628522
"FBXL8" 0.0927064963162245 4.28671423307412 0.753402604405445
"FBXO11" -0.0214105736410661 5.64175324928035 0.942074698991916
"FBXO15" 0.328763729039103 1.89504554545855 0.276405605989724
"FBXO16" -0.213101592632459 0.101601774638671 0.513138334264581
"FBXO18" -0.245602127533406 5.20468970356608 0.402781530272505
"FBXO21" -0.0255036652598296 5.12592348367447 0.931079648848323
"FBXO22" 0.0345691833769922 4.76738551361224 0.906914218644238
"FBXO25" -0.162818846728782 5.34397693434366 0.578945877017302
"FBXO28" -0.0621148360034505 3.45739701488742 0.834565043276761
"FBXO30" 0.181170543596329 4.19255323435091 0.538560896498985
"FBXO31" 0.19928583577363 -0.801601930033379 0.57237134201887
"FBXO32" -0.142151094318186 4.29334335650857 0.628906366769551
"FBXO33" 0.0293446647676277 4.31510611906391 0.921883007299382
"FBXO34" -0.0240693084405531 4.39557456916881 0.935616524504795
"FBXO39" 0.764389820129158 1.39868707027436 0.0127782299288972
"FBXO40" -0.734199538384619 -1.23183934091097 0.0557219031184887
"FBXO41" -0.675574532619132 -1.72801522988356 0.109331610033315
"FBXO42" -0.0223190940814928 3.16322665956187 0.942434236511105
"FBXO43" -0.247276186812595 1.33878578663303 0.421776347505072
"FBXO45" -0.113300439297422 5.30020975551404 0.699569045658624
"FBXO47" 0.0845005772678113 -1.20129305675437 0.84514555638548
"FBXO48" -0.147333593854187 3.30740437512062 0.620421722479758
"FBXO5" 0.600439127784943 2.01969680432152 0.0465406051140098
"FBXO6" -0.169507380521803 1.89823813404515 0.57155802199872
"FBXO7" 0.0930285673862883 4.6242950635653 0.752514812229175
"FBXO8" -0.269520783383358 4.65577794021715 0.359185743843139
"FBXO9" -0.016662677666176 6.87989293462657 0.954746468883553
"FBXW10" -0.658632273158861 -3.38748709657116 0.76564104179444
"FBXW11" 0.129896430573883 5.22197569400802 0.658345957369244
"FBXW2" -0.0920634125997667 4.66786614618518 0.754521629651048
"FBXW4" 0.171938937914353 4.12892582454635 0.560518884950093
"FBXW5" -0.0405726056603467 4.47559504130743 0.890942140316133
"FBXW7" -0.00887560051661908 2.03545437400033 0.982533158022664
"FBXW8" 0.0028859350607611 3.96258486100891 0.993368664983155
"FCF1" -0.0463670304841341 4.45396919541024 0.87546110643532
"FCGBP" -0.417226489752099 -0.8355979192573 0.262584788189172
"FCHO2" -0.149846079196059 5.59469701336949 0.609412577132656
"FCHSD1" 0.396769154027867 3.10472771765863 0.181833724550221
"FCHSD2" -0.218920863363 3.56514875913895 0.459191071760637
"FCN2" -0.4049222814897 1.33632734491281 0.186350341143551
"FCRL2" 0.087446049142862 1.51328746546988 0.784252954544421
"FDFT1" -0.289040793759752 6.11535778490258 0.324295673137777
"FDPS" -0.412562848672575 6.19837197989371 0.159662561248042
"FDX1" -0.163792891970426 6.69120774666648 0.575920627936477
"FDXACB1" -0.0977587540585823 2.72959382811255 0.74269075300082
"FDXR" -0.210133814992805 4.6986955392422 0.474360600460791
"FECH" 0.562404474571047 1.42597822862109 0.0659909501980945
"FEM1A" -0.021377683929834 6.12043396221518 0.942040961793893
"FEM1B" 0.270852626795415 5.0630007044501 0.35637393871401
"FEM1C" 0.476726555087187 4.63956411011934 0.10541747414194
"FEN1" 1.01929392358665 3.98669467321681 0.000613549619297456
"FER1L4" 0 -3.78523326007695 1
"FER1L6" 0.471050478226098 1.56297121978337 0.123707021129393
"FERD3L" 0 -3.78523326007695 1
"FERMT1" 0.205424463808552 5.03626674672393 0.484269689162836
"FES" -0.131665158004902 3.43213398656396 0.656481976499737
"FET1" 0 -3.78523326007695 1
"FETUB" 0.28361648912066 10.3458856298489 0.332406624145098
"FEZ1" -0.289453457004822 1.57405970035926 0.343198140050823
"FEZ2" 0.10908737768841 3.17377841281197 0.713627385023614
"FEZF1" 0 -3.78523326007695 1
"FEZF2" -0.553056238931918 -2.79557013968838 0.347968051053006
"FGA" -0.374840321658719 13.6104505341835 0.200403929191453
"FGB" -0.498851501037461 13.8761694914289 0.0887212128816148
"FGD3" 0.391811342187858 5.16517550810697 0.182200071336359
"FGD5" 0.191060517365895 2.92901460333561 0.521024488872932
"FGD6" -0.532319908784451 4.03476248256295 0.0713913383869166
"FGF10" 0.314251404616681 -0.628577771016205 0.345975192503685
"FGF12" -1.23704013413309 -2.26737923320397 0.00953650651832094
"FGF13" 0.324773667588518 -3.40838896912026 1
"FGF14" -1.05288575328446 -3.74009297413779 1
"FGF16" 0.171711366531946 -3.50399682229887 1
"FGF18" 0.0496006968916647 -2.23868442027939 1
"FGF19" 1.44959656947135 -1.87752690497845 0.00160585769559735
"FGF20" 0 -3.78523326007695 1
"FGF22" 1.51911955434125 -2.58690182998062 0.0161094718627015
"FGF23" 0.261212589849688 2.46042621807637 0.38451247847918
"FGF3" 1.92790003763507 -3.65791297163955 0.257582261740595
"FGF4" 0.948113834456455 -3.74321691742703 1
"FGF5" 0 -3.78523326007695 1
"FGF6" 0 -3.78523326007695 1
"FGF7" 0.476152048720522 -3.20538451353294 0.632742738028327
"FGF8" 0.95155315764141 -3.74188760914226 1
"FGF9" -0.184922233497617 -3.19313509978765 1
"FGFBP1" 0.497995971027578 -1.35550315578302 0.150307140848911
"FGFBP2" -0.240873138610977 0.251805847757616 0.481673752667826
"FGFBP3" 0 -3.78523326007695 1
"FGFR1" 1.13856551693946 3.20649340787552 0.000146875670723469
"FGFR1OP2" -0.228585666148955 5.27497573157398 0.436051421324948
"FGFR2" -0.130048138566415 5.55383600173212 0.657753972684083
"FGFR3" -0.0193554858557481 5.41969487412534 0.948325062383297
"FGFR4" -0.178960547139597 5.86241655508142 0.54139883373176
"FGFRL1" -0.168484465678448 5.28100750420297 0.566098901303024
"FGG" -0.655790897813326 13.736984460303 0.0255024885468125
"FGGY" 0.316672618466784 4.38686836511619 0.282568814800608
"FGL1" -0.524779141316709 0.401058997172292 0.102831671734476
"FGL2" -0.676929968926107 4.22355949580489 0.0219767871654194
"FH" -0.133550440488007 7.77579914603228 0.648069958758649
"FHDC1" 0.398711639266801 -2.07595982502865 0.47046803630007
"FHIT" -0.207892736882806 1.12959670570704 0.501686092265369
"FHL1" -0.332864090266544 1.93525190036704 0.266530896755571
"FHL2" -0.841312430641276 2.32619533657066 0.00521827976956658
"FHL3" 0.141450073521665 2.80941942099243 0.63762901832048
"FHL5" -0.410287025771776 1.4834135594043 0.179619177099664
"FHOD1" -1.28604029797308 -2.91155028603611 0.0517273876220685
"FHOD3" -0.438748484617423 -1.9880794731458 0.352989766359854
"FIBCD1" 2.99329558385271 -2.49633138899192 1.09400262325305e-06
"FIBIN" 0.327519609627835 0.506213601056812 0.302934046033326
"FICD" 0.0757027209639266 2.53385941632001 0.805971117147254
"FIG4" -0.0107001263003241 3.2250834585657 0.972843596272704
"FIGF" 0.356151865275122 -0.455451405674903 0.28067118639694
"FIGN" 0.206381465069219 3.23597907372274 0.486107685361234
"FIGNL1" 1.40079286893858 1.48520709030667 6.488121697202e-06
"FIGNL2" -0.136922032556818 -1.15771825459544 0.738836260818085
"FILIP1" -0.426024506293492 2.0955253669192 0.157141681690016
"FILIP1L" -0.403800999319525 4.02581111121003 0.171105999535512
"FIP1L1" -0.212574832521323 5.78370148452485 0.468446384649023
"FITM2" 0.109693559550953 3.46399837171411 0.711150103294464
"FK21" 0 -3.78523326007695 1
"FK27" 0 -3.78523326007695 1
"FKBP10" -0.0723626823921536 1.84765759332895 0.812941190380688
"FKBP14" -0.865117409953822 3.21178000451166 0.00371564516086326
"FKBP15" -0.0194501625936922 5.28458036766251 0.947493134772548
"FKBP1A" 0.0776334257127294 5.52359568295066 0.791770657231958
"FKBP1B" 0.651258627866365 1.48058993160413 0.0344216421957171
"FKBP3" -0.364918469824356 5.75453468447807 0.213608959015181
"FKBP4" -0.346203624183226 6.90019363019439 0.237340134140435
"FKBP5" -1.32002179764007 6.91409987611054 9.1518373885526e-06
"FKBP6" -0.0636023613249843 -2.59362528859434 1
"FKBP7" 0.301032587400301 1.90745219496642 0.316636181785075
"FKBP8" -0.152368077324025 6.90712538366693 0.602710974060955
"FKBP9" 0.327839616577683 4.56316815682685 0.265120497678984
"F-KER" 0 -3.78523326007695 1
"FKRP" -0.0907914302036413 1.40569431903003 0.774755378777875
"FKTN" 0.460161589496673 4.58398105455812 0.11804653333686
"FLAD1" -0.0495786679666691 3.37837247500855 0.868167351420052
"FLCN" 0.0109789121686406 4.63203291743367 0.971020306486705
"FLI1" -0.257710236468704 3.88796540719431 0.382580069802322
"FLII" -0.0173604808586376 4.91454766319546 0.953225859256322
"FLNA" 1.3335312917197 -2.96456419899273 0.0406052889812106
"FLNB" 0.0196520494674912 6.20176137980144 0.946764465346376
"FLNC" 1.00534524708149 -3.36182679255869 0.367667090414002
"FLOT1" -0.948413315608866 0.00118369215118136 0.00442861274557982
"FLOT2" 0.27108613207458 4.88697857894364 0.356221549444715
"FLRT2" 0.630880715829593 2.35211690694159 0.0350666882982726
"FLRT3" -0.855408214829227 0.0412331573550952 0.0096117841496508
"FLT1" 0.542671442696381 1.15717290090734 0.0793872044650271
"FLT3" -0.323688534478664 2.04258835295761 0.284624500423318
"FLT4" 0.0218403022029128 3.4516450375295 0.942698557229976
"FLVCR1" 0.310268933276812 3.74076223664673 0.292725401702753
"FLVCR2" 0.224784772384371 1.12562737139587 0.468379394416172
"FMN1" 0.054006740932171 -0.900989256638699 0.872050453184523
"FMN2" -1.56315763566399 -2.37120548296385 0.0030854500809534
"FMNL1" -0.524250320341294 2.51088648995223 0.0797898209491222
"FMNL2" 0.0960246851457536 4.02609179465596 0.745124466730926
"FMO4" -0.222667153336773 4.66938161783703 0.448984986386096
"FMO5" 0.782897079368871 0.988566655553606 0.013053274004431
"FMO6P" -0.00999203283176763 9.34850435032762 0.972759257043624
"FMOD" -0.65317445370335 -0.487466978413918 0.0567716855887577
"FMR1" 0.166191819937317 5.73467751069268 0.570739116058362
"FMR1NB" 0.290251647517472 -0.553835871074451 0.407144946515725
"FN1" -0.152046117896154 9.41283410126647 0.603138213359502
"FN3K" 0.229415588138204 4.40718263573196 0.435859163137223
"FN3KRP" 0.530283045929298 4.85467017458157 0.0717108403103214
"FNBP1" -0.211354024091947 5.2821392686423 0.471480184962832
"FNBP1L" 0.0707748284248623 5.64566994746624 0.809426124623271
"FNBP4" -0.204938883219476 5.38512906000425 0.484904625901214
"FNDC1" -0.238503433033462 2.88564144404458 0.423060030684418
"FNDC3A" -0.311254126809958 6.95408691820453 0.287905599211613
"FNDC3B" 0.23414855281982 3.53571707782568 0.4278767976625
"FNDC4" 0.263998405048204 1.3634099773957 0.400119299216769
"FNDC5" 0.377649435625426 -2.68136969823241 0.562867734703884
"FNDC7" 0.537463265215802 1.46381703319409 0.0774147592611037
"FNDC9" 0.370855227947102 -3.08971206267026 0.676248885531527
"FNIP1" 0.143846667827591 2.43626013896724 0.631270634912848
"FNIP2" 0.171473903478383 5.25923668118674 0.558712955083091
"FNTA" -0.125929657846873 4.37345782979901 0.668933696397183
"FNTB" 0.0132875679803679 3.57680963048336 0.96592904142455
"FOCAD" 0.434342463921956 2.63202394513141 0.145898298564054
"FOLH1" 0.363607917670491 4.00454078398245 0.217614112464097
"FOLR1" 0 -3.78523326007695 1
"FOPNL" 0.211894437337868 3.28892791768811 0.475012425993905
"FOS" -1.81323863952265 3.35627076154888 2.68554513685621e-09
"FOSL2" -1.15901714759069 -1.47532868022121 0.0031688637443807
"FOXA1" 0.368635173963637 2.3569262024378 0.21941033224025
"FOXA2" 0.0872114788434519 3.81864005006957 0.769266283598408
"FOXB1" 0 -3.78523326007695 1
"FOXB2" 2.23748105303415 -3.62103985935385 0.132619829277601
"FOXC1" -0.0247518243730496 -3.18517430355734 1
"FOXC2" 0.62876847962475 -3.17973332559326 0.488655605012269
"FOXD1" -1.66198953994106 -3.69363878999097 0.505054841160397
"FOXE1" 0.828247110902649 -3.50011090605977 0.469226108760535
"FOXE3" -1.55314689704951 -3.42796999083479 0.199285990059104
"FOXF1" 0.172065809173387 1.14760744336191 0.580004479071661
"FOXG1" 0 -3.78523326007695 1
"FOXI1" -0.54904275544377 -0.829134416987199 0.125638540643784
"FOXI3" 0 -3.78523326007695 1
"FOXJ1" 0.660158370801793 -2.50616885253659 0.273371861502761
"FOXJ2" -0.0602599223232019 4.96245170328954 0.837901157860617
"FOXK1" -0.434792183422024 3.90166291732026 0.140802163388485
"FOXK2" 0.139416235333365 3.60347838736645 0.637820913482987
"FOXL1" -0.380917475582616 -3.35838993610032 1
"FOXL2" 0 -3.78523326007695 1
"FOXM1" 0.85654813700296 1.74476984147565 0.00505009819476495
"FOXN1" 0 -3.78523326007695 1
"FOXN2" 0.409083396263623 2.98860255437688 0.168356549829239
"FOXN3" -0.0530315054353292 5.63942897050614 0.85689175917267
"FOXN4" 0.00768043027963667 -2.6422956912281 1
"FOXO1" -0.324002365634266 4.58751710829678 0.270646888177198
"FOXO3" -0.991304256566508 4.86208994570997 0.000821280892255555
"FOXO4" -0.179237947375277 5.2553273939101 0.541473699934586
"FOXP1" -0.726121191154835 4.97180324264248 0.0138043404447301
"FOXP2" -0.181046668848555 6.06169663874906 0.53671597753138
"FOXRED1" 0.10736090184577 5.54645027009113 0.714617685742328
"FOXRED2" 0.32752087394375 2.04518042260381 0.280242976367533
"FOXS1" -0.426167544035436 -1.15361369089144 0.253798629793657
"FPGS" -0.338034440913795 5.88205424650274 0.249039079335723
"FPGT" 0.258715792953825 2.81221616790644 0.38491890433618
"FRA10AC1" 0.210660677573574 3.65580200008465 0.476450518738518
"FRAS1" -0.0329290104914465 2.35418987601377 0.915836088852229
"FREM1" -0.238612745099939 3.33680394146662 0.421999464858724
"FREM2" -0.0911371849468567 0.854174280901918 0.786669535111098
"FRG1" -0.093412738609394 4.54405611846378 0.751484151434241
"FRK" 0.116642506903907 3.95231240018393 0.692488676488086
"FRMD1" 0.11374688221897 3.12291508759876 0.703217038621098
"FRMD3" 0.653124001724802 -0.4128232631549 0.0563842212848215
"FRMD4B" -0.0179100991871308 5.06232439891726 0.952084766419163
"FRMD5" 0.591795444742116 0.220812505641512 0.0766501269125811
"FRMD6" 0.0895058685181294 3.82806271437525 0.762786103572848
"FRMD7" -1.05412863655707 -2.89682265685841 0.131257967387763
"FRMPD1" 0.529689510232483 -0.110866771195683 0.111369080479647
"FRMPD2" 1.60089463661031 2.58443426403758 1.75650442269035e-07
"FRMPD3" -0.15844726430084 -1.98187925761426 0.800522781794694
"FRMPD4" -0.701794224444959 -2.3182659135089 0.194320431982284
"FRRS1" 0.00324224854561423 5.44211275521451 0.991345606513379
"FRS2" 0.113323818190769 1.09735058653805 0.71538243623563
"FRS3" -0.326109756395946 4.91018013786476 0.267155162815569
"FRY" 0.342082487001623 4.75218949476844 0.244846452308776
"FRYL" 0.108246722439796 4.81090071806355 0.712887690720792
"FRZB" -0.0552509067691536 6.00156877927284 0.850478204918172
"FSBP" 0.278645942462729 1.20774267868854 0.363333167214539
"FSCN1" 0.175087024732665 0.215116258465589 0.594597064098207
"FSCN2" 0 -3.78523326007695 1
"FSD1L" 0.347973046818073 0.513260065650891 0.283654769617064
"FSD2" -0.272794070718617 -0.954063829247313 0.480235848644175
"FSHB" 0 -3.78523326007695 1
"FSHR" -0.836975972471165 1.81669747195762 0.00586198484312995
"FSIP1" 0 -3.78523326007695 1
"FST" 0.14257688565452 5.80477890247566 0.627536950650825
"FSTL1" -0.128498455354607 5.15749720925561 0.661617355806043
"FSTL3" 0.150305940235593 -1.18415198875468 0.733746803779627
"FSTL4" 0.318105909282158 -0.127852008226216 0.324866084821503
"FSTL5" 0.644775674106135 -3.33278024102647 0.787143400409622
"FTCD" 0.197968811555156 7.27264342197234 0.49886601256336
"FTH1" -0.100010991862312 11.9344339658579 0.732306787903506
"FTL" -0.0473511977718324 3.5433958372635 0.873929747740704
"FTO" 0.333859000676775 0.518230746738654 0.291495814964876
"FTSJ2" -0.203558617593286 3.73859185229333 0.491235014631433
"FTSJ3" -0.153809019536682 4.27539046272001 0.601895919730731
"FTSJD1" 0.20528767108852 4.42499850722679 0.485087946734812
"FTSJD2" 0.134590201134891 4.80245528114971 0.647019451466564
"FUBP1" -0.0941800912222612 5.36535762157387 0.748469735873175
"FUBP3" -0.0698026071247045 5.77016889760861 0.811884034067325
"FUCA1" -0.62515053211835 4.13689103307639 0.0343728982861381
"FUCA2" 0.0610502080821873 4.06285602861988 0.837107393445127
"FUK" 0.00724106320279295 3.93439686384783 0.981850683987036
"FUNDC1" -0.0707070804029947 4.093797563687 0.810905178707603
"FUNDC2" -0.155616905420123 5.63419989550171 0.595648036691339
"FURIN" 0.14757218258456 6.50882416957078 0.614507515297626
"FUS" 0.275475325711327 3.26959559953143 0.353123241988039
"FUT10" -0.319755998415589 1.25955045491805 0.296034468258175
"FUT11" 0.203417466998741 1.15272657242737 0.52078078616061
"FUT4" 0.365450621823318 -2.70701237718866 0.460994963853038
"FUT5" -0.173651418920772 -3.33343944136449 1
"FUT7" -0.119643516347452 0.480084353343026 0.71637618383482
"FUT8" -0.0745794008142957 1.28654080154035 0.811960772837664
"FUT9" 0 -3.78523326007695 1
"FXN" -0.105865184328213 3.78012052242785 0.720536841671154
"FXR1" -0.216635732830732 5.60441075250631 0.460134531391428
"FXYD6" -0.228129501799895 1.62726951475219 0.455465189420929
"FYB" -0.0552999704717409 2.84194282019439 0.856985687521741
"FYCO1" -0.0238996724019525 4.48560525497468 0.936376935943151
"FYN" -0.172629257035723 1.99847204839694 0.570425450920827
"FYTTD1" -0.167516144363776 5.27397474333131 0.568244513146552
"FZD10" 0.816715387072378 -2.51360304976918 0.101303532807107
"FZD1" 0.312590728878681 2.48999169865801 0.29494685643248
"FZD2" 0.129452170311844 -0.303520025332441 0.706223986726567
"FZD3" 0.466347978385521 5.28115704753896 0.112590587507355
"FZD4" 0.324894169275646 5.84261386258244 0.267970530918867
"FZD5" -0.143833926671813 6.43989639768972 0.623352084738355
"FZD6" 0.674154006886718 3.05599779101154 0.0235274497484942
"FZD7" 0.438732712823759 2.43064594041896 0.143074016985198
"FZD8" 0.0817830478333103 1.86173274863683 0.79568547255239
"FZD9" 0.179301562009143 5.6214601407804 0.541045788598608
"G0S2" -1.30788218168489 3.89064562117265 1.25936478016885e-05
"G2E3" 0.537339450986647 3.31376669596663 0.069417671341081
"G3BP1" -0.185818489444167 6.12524675637664 0.526041595666929
"G3BP2" -0.0652796713749271 5.15180720473957 0.824273057856522
"G6PC2" 0.141295985969852 1.23957546308784 0.650061722294444
"G6PC3" -0.26919515216661 -0.474612264296228 0.4337441356622
"GAA" -0.27066338472457 6.70987081541488 0.355484621298776
"GAB1" -0.193014612336468 3.83678040440344 0.513275413661711
"GAB2" -0.669242441096529 4.29414790471483 0.0235506904896984
"GAB3" -0.421346382766637 1.95349184020795 0.162691184609842
"GABARAPL1" -0.201053440311429 5.7725652024386 0.492859870877484
"GABARAPL2" -0.0924322222145842 4.11067714098185 0.75450159380606
"GABBR2" -0.900805667320604 0.0763066757194245 0.00592171860610907
"GABPA" 0.234743607846517 5.91609310520494 0.423216321880778
"GABPB1" 0.110710365012175 4.72337008152931 0.706723907285568
"GABRA1" 1.06409536990839 -3.47062321070288 0.469226108760535
"GABRA2" 0 -3.78523326007695 1
"GABRA3" -0.954943063262053 -2.31920578260078 0.05572100853886
"GABRA4" 2.24390511487351 -3.61841749823221 0.132619829277601
"GABRA5" 0 -3.78523326007695 1
"GABRA6" 0.952780009618422 -3.74139646264637 1
"GABRB2" 0.82580192158706 -2.40460572890017 0.0820636505219557
"GABRB3" -0.128575854842876 -3.62007418456594 1
"GABRD" -0.511168169703598 -0.00852315135813486 0.126421261881724
"GABRE" 2.24857721940754 -2.85407279372158 0.000850274297348523
"GABRG1" 1.52464394487022 -3.69771849860846 0.505054841160397
"GABRG2" 0 -3.78523326007695 1
"GABRG3" -1.23350303539417 -2.21601822850349 0.0113830055233482
"GABRP" -0.819659122607687 -1.7367161164396 0.0634306455268166
"GABRQ" 0 -3.78523326007695 1
"GABRR1" -1.5478901231288 -3.19579417272669 0.100629852349755
"GABRR2" -1.382122907909 -1.30271860207117 0.000434536161651289
"GABRR3" 0.92678257692517 -3.09294010230219 0.206201558390869
"GAD1" 0 -3.78523326007695 1
"GAD2" 0.583654548220189 -3.5410616433068 0.696700633577448
"GADD45A" -0.330454502876819 1.25312357497709 0.284692859143151
"GADD45B" -0.350383963477895 1.90522608004491 0.251124282712172
"GADL1" -0.13237820658796 -1.71450587029113 0.780642533451891
"GAK" 0.138963567615242 4.04917164454079 0.638378774993461
"GAL10" 0.421396173868239 9.72936935011236 0.150247164243464
"GAL11" 0 -3.78523326007695 1
"GAL12" 0.567101738968 -3.25754202059359 0.455118956119941
"GAL13" 0.895550191420022 4.5049390898182 0.00249476467198329
"GAL2" -0.167621450268275 -1.37777924865412 0.779532795811281
"GAL3ST1" 0.347058715263759 0.522452670062635 0.280484532506027
"GAL3ST2" 0.635120473480517 -3.08158603118881 0.402060390810572
"GAL3ST4" 0.578032672851337 -3.53302054751369 0.696700633577448
"GAL4" -1.13190465711635 -3.40226215155727 0.367667090414002
"GAL5" 0.460486267778037 -3.65496005473482 1
"GAL6" -0.174552240449491 -2.71640032001962 1
"GAL7" -0.280880162870194 -1.26474586672063 0.569031832379037
"GAL8" -0.22356470530754 6.93367158748705 0.44517928565653
"GAL9" 0.484098712556475 12.0837405198962 0.098525867437138
"GALC" 0.466413535414293 1.61737569422211 0.124801539940195
"GALE" -1.33623091644976 7.49836191559619 7.1127612485396e-06
"GALK1" 0.209052857207921 3.96552327524488 0.478990903946879
"GALK2" -0.0951237558397188 5.38758178601625 0.745969994814852
"GALM" 0.185280261908417 6.43691985062086 0.527040604657298
"GALN1" 0.957583534972161 -3.73938104036838 1
"GALN2" 0 -3.78523326007695 1
"GALN3" 0 -3.78523326007695 1
"GALNS" 0.288464833708259 3.25376908588012 0.331236993089431
"GALNT10" 0.316352947169299 3.45612106197267 0.285131185556666
"GALNT11" 0.328951367924078 4.61307662691182 0.263124530979945
"GALNT12" -0.0217139645549073 2.58898089490961 0.944796667067237
"GALNT13" -0.0197229499850357 0.0314647919763684 0.982895644402532
"GALNT14" 0.232944635612702 -0.809956771395384 0.496267274788954
"GALNT2" 0.0956828212103423 5.0581288669111 0.744762868934093
"GALNT3" 0.196002043598466 0.880666627424502 0.530212575076663
"GALNT5" -0.739504870387729 -2.60366799180152 0.229705560880858
"GALNT6" -0.431446174198735 0.417185980480831 0.173840571709247
"GALNT7" 0.842946929097367 2.58171910896539 0.00492116772597777
"GALNT9" 0.33071755311606 -1.86831626608203 0.435860053190055
"GALNTL1" -0.129980875106747 2.08379258102676 0.667902493320378
"GALNTL2" -0.919697005949165 -0.455672049075478 0.00688898300079526
"GALNTL4" 0.124495934379372 1.29544390274417 0.695794648382777
"GALNTL6" 0.0643490999482036 -3.35102130717853 1
"GALR1" 1.51930281177061 -3.69990214665233 0.505054841160397
"GALR2" -0.425485038639755 -3.14649278407994 0.829604676595541
"GALR3" -0.914394606104111 -3.24709204622454 0.336703101514351
"GALT" 0.160287053002182 4.27051437472893 0.586904362549892
"GAMT" 0.212623414976233 8.27255692231815 0.467460815016857
"GAN" 0.441467360039159 2.9590794151955 0.137042169355175
"GANC" 0.110460183656322 6.07394537400829 0.706203593916637
"GAP43" 0 -3.78523326007695 1
"GAPDH" 0.402702728709335 11.5701151156166 0.169059167453373
"GAPVD1" -0.0910041910863091 5.55433709708977 0.756610236995174
"GAR1" -0.226597329203482 3.55789492139996 0.444420595589263
"GARNL3" 0.0431130051506163 4.54450814101575 0.88391704613122
"GARS" 0.0681390997188609 6.30071456705777 0.816075271274269
"GART" -0.148808957395829 9.43484379248894 0.610880703768247
"GAS1" 0.0583729710060679 2.22060963582774 0.848811757848214
"GAS2" 0.187673505164426 1.84868832228216 0.533118958324775
"GAS2L2" -0.730020024517446 -3.07281199262016 0.308319032255648
"GAS2L3" 0.607504584783541 0.803334346283413 0.0522916991204638
"GAS6" -0.40543807074986 3.14543406497948 0.17208457564111
"GAS7" -0.519251750945187 3.6805252271902 0.0793316875074562
"GAS8" -0.394209442616632 2.77309269947326 0.186384955010205
"GATA2" 0.0668841380757595 0.778607738500522 0.835886319575134
"GATA3" 0.0552014681594192 0.212236552130892 0.864005117792298
"GATA4" 0.0247466737145174 1.37156700249069 0.931180716630951
"GATA5" -0.78487037031936 5.82910763570617 0.00774795354626091
"GATA6" -0.200352496777701 6.2541387410139 0.494201083385382
"GATAD1" 0.195188008033514 2.57220022712023 0.514605119754211
"GATAD2A" 0.121161767260685 5.23037408307405 0.679900171352225
"GATAD2B" -0.0110897119124599 1.53138305156391 0.981486881167925
"GATC" -0.112711394503686 3.88308533686195 0.702373580232459
"GATM" 1.25028397234656 9.63615167035543 2.52973010154448e-05
"GATSL2" 0.352755942666772 3.25228715656042 0.234314893616167
"GATSL3" 0.0110198269239046 0.658177509687196 0.988802492030012
"GBA2" 0.617237957078449 6.18812879960552 0.035723455425473
"GBAS" -0.0816112811036269 5.33249760389584 0.781010123364352
"GBE1" 0.329460295681059 8.64983529233754 0.260408972863314
"GBF1" -0.205269802051931 6.06895698652771 0.483664170999277
"GBGT1" -0.234086705463405 1.84246024722411 0.437632728172976
"GBP7" -4.5318214623307 -3.05312818532835 5.6684628391141e-06
"GBX1" 0 -3.78523326007695 1
"GBX2" 0 -3.78523326007695 1
"GC1" 0 -3.78523326007695 1
"GC" -0.081151682146687 12.1105096347389 0.781344858689685
"GCAT" 0.182161486669432 -1.51520858970172 0.67311146849641
"GCC1" -0.10084476516017 3.31335461180348 0.735062030840703
"GCC2" 0.255582114875673 3.90407463468839 0.385431028353019
"GCDH" 0.0224903325546954 5.14416586769561 0.939449086664168
"GCFC1" -0.0309034066519828 5.17496408967229 0.916813784852031
"GCG" -0.487059001600484 -1.00606559410634 0.180981038318459
"GCH1" -0.25632927516243 6.1259216774125 0.381603727554798
"GCHFR" 0.529582242528181 6.24389534529235 0.0712947542706274
"GCK" -0.0845889440798485 -0.845522869784556 0.847332154965283
"GCLC" -0.685053843771491 7.5264059641022 0.0197568718615277
"GCLM" -0.269492229186676 6.2607046291981 0.35783602554819
"GCM1" -1.64809366666241 -2.54824168315172 0.00297152086387267
"GCM2" 0.0899430288570796 -3.42756492029388 1
"GCN1L1" -0.0255291848639573 5.91938618393184 0.93086523767549
"GCNT1" -0.117910214990288 1.46866023134733 0.704123442207154
"GCNT2" -0.335723948614523 -0.104588961869855 0.298769572418422
"GCNT3" 0 -3.78523326007695 1
"GCNT4" -0.178691477024256 4.20400773044366 0.544326228322062
"GCNT7" -0.344142147183694 6.47776979783099 0.240267403396868
"GCOM1" -0.224749603543434 4.04875215712366 0.446066744512666
"GCSH" 0.148908952908836 6.65149270722473 0.611093962230059
"GDA" 0.101148867043266 4.10732007790594 0.731794726716106
"GDAP1" -0.71786161035234 -0.121835571006151 0.0326529173226045
"GDAP1L1" -0.310859140561745 -2.15621235546246 0.506242299166728
"GDAP2" -0.272807631582702 3.83243570860805 0.355350805503663
"GDE1" -0.36638517732718 4.31688314133701 0.213511700782109
"GDF10" 0.238763759664739 0.544757150291204 0.465562320074125
"GDF2" -0.304767538934289 2.59755742531621 0.307276430665411
"GDF3" 0.113545941981181 0.69448048112709 0.732208950383212
"GDF5" 0 -3.78523326007695 1
"GDF7" -0.45354626001401 -2.30629299383351 0.400046544094902
"GDF9" 0 -3.78523326007695 1
"GDI2" 0.0530690454377156 7.59392902418864 0.856112214010979
"GDNF" 0.815646659943999 -3.1994565681437 0.336703101514351
"GDPD1" 0.25015466727342 5.88314277792696 0.393492676958541
"GDPD2" 0.988782546430158 -3.36252269027736 0.367667090414002
"GDPD4" -1.37497890500057 -3.46680526269567 0.308476217028128
"GDPD5" 0.143518200917106 6.2576591323502 0.624280166549285
"GEM" -0.354408395183356 0.417970315554915 0.260130299226238
"GEMIN2" 0.142684000821554 3.88005169634188 0.62865178557581
"GEMIN4" 0.165753386284964 3.19167378735388 0.577350234561281
"GEMIN5" 0.130651653216551 3.9900560313745 0.658065861319482
"GEMIN6" 0.399346336269661 1.5418670587591 0.189686580822763
"GEMIN8" -0.0253665165590404 4.0086269598953 0.932943944474011
"GEN1" 0.565846920690689 3.69902564535864 0.0558793721407653
"GET4" -0.271516088610526 5.47053832360547 0.354762445349791
"GFAP" -1.50601077075925 -3.31320740767065 0.113508976252807
"GFER" -0.077766655728536 4.01334829352965 0.792714520008082
"GFI1" -0.430888340098558 -0.579175534005694 0.218609138474127
"GFI1B" -0.395431515556653 -2.28366081914866 0.467117312271219
"GFM1" -0.180334984669806 6.5956804038537 0.538082577678678
"GFM2" 0.40357710610387 4.16516192228489 0.171175644883145
"GFOD1" 0.767287835193494 2.27834330390387 0.0108229887859694
"GFOD2" -0.0429056318394731 3.49726903456828 0.886254296755321
"GFPT1" 0.239790536860533 6.08797742010791 0.413342270683168
"GFPT2" -0.0932810805525298 1.47119822334197 0.75941593639635
"GFRA1" -0.124636893949548 1.37015202726994 0.690552764301411
"GFRA2" 0.188849299142136 7.2199497207156 0.518918020599817
"GFRA3" -0.851010087716145 10.4594680141002 0.00385050006204002
"GFRA4" 2.13161224993872 -3.21109425459417 0.0322735779219102
"GFRAL" 0.30685699793791 -3.03375338679218 0.693608089966844
"GGA1" -2.41909769909097 -3.60715894833811 0.132619829277601
"GGA2" 0.0572057151771907 2.69377412052148 0.850312585356776
"GGA3" 0.302363581912686 5.76320410502707 0.302531294750722
"GGCL1" 0 -3.78523326007695 1
"GGCT" -0.33054849918621 5.22918649073377 0.260360797255397
"GGH" -0.0391369090008951 7.22941565682001 0.89366026114308
"GGNBP2" -0.053040609039224 4.3960039349736 0.85774767823551
"GGPS1" -0.106987781952961 3.79000318961651 0.718383770922462
"GGT1" 0.3802211417489 0.592736352715723 0.228217924431002
"GGT5" -0.333523114425785 5.27704855690333 0.255978201581427
"GGT7" -0.466371954165466 0.284642353514199 0.151675779121293
"GH" 0.368337089350098 -0.812508051876009 0.304809106310375
"GHDC" 0.0220621079432489 3.19113971289769 0.942750134638137
"GHITM" 0.068427236862165 8.2376402179246 0.815079904866177
"GHR" 0.0949385086708255 7.6887312308846 0.745601765095399
"GHRH" 0.340228750517771 -2.17390790286635 0.442369876374121
"GHRH-LR" 0 -3.78523326007695 1
"GHRHR" 0.555950190556636 -1.02710932108045 0.132962301288659
"GHRL" -0.920607324242501 -1.86430437128552 0.0297961609990919
"GHSR" 0.13392901065618 -2.13603122617418 0.707312310328888
"GIF" -0.320774099020001 7.95904683225535 0.273270887201428
"GIGYF2" -0.177268180250064 5.6654251712565 0.545524649012958
"GIMAP1" -0.307718615721177 1.61437298486627 0.319224423654643
"GIMAP5" 1.11483880026651 3.97204319029234 0.000183293687959639
"GIMD1" 0.6077128158599 4.06205226114089 0.03979111932804
"GIN1" 0.511170343205488 2.60538142789788 0.0873144714396068
"GINS1" 1.92464381869836 1.55378024834047 1.50135324023131e-09
"GINS2" 1.57907022421675 1.69737433311892 4.37093437025777e-07
"GINS3" 0.16798105792077 3.58151430428871 0.569994053647084
"GIP" 0.457096824353267 -3.65584373016212 1
"GIPC2" 0.0390127218637388 5.17859095859431 0.89473060736522
"GIPR" -0.0120200204460382 7.09902241544321 0.96731961994205
"GIT1" -0.234207691893828 2.665706246396 0.43377334114047
"GIT2" 0.0773190844750743 4.24872977079679 0.793445229357767
"GJA10" 0 -3.78523326007695 1
"GJA1" 0.576966430808442 5.27596042939942 0.049915754965992
"GJA3" 0.307658518721429 -2.21869040500495 0.547382305486749
"GJA4" -0.151884533158003 3.28500002858686 0.607895400721843
"GJA5" 0.448602032579531 2.57007933701568 0.134166490967984
"GJA8" 0 -3.78523326007695 1
"GJA9" -0.882131527087456 -3.53998513722435 0.696700633577448
"GJB1" -1.17164627035969 7.74113330434577 7.72554931068669e-05
"GJB2" -0.704579198764776 -1.37334181653613 0.0685116507732963
"GJB3" 1.35911927357945 -1.39157341405603 0.000642807096671549
"GJB5" 0.151113346662344 -2.65174343934451 0.780247736962286
"GJB6" -0.689308488067996 -0.931428267530125 0.0571904695781096
"GJC1" 0.752041611825438 2.71451802366555 0.0120307353434293
"GJC2" 0.174399205619607 -0.481755351451374 0.648865711789411
"GJD2" 0 -3.78523326007695 1
"GJD3" 0.104788500175964 -2.55722837877853 0.897696555817498
"GJD4" -0.0691940520793781 -2.80665782240727 0.878578780887225
"GK5" -0.597699152443081 3.86466281401546 0.0431342279200661
"GKAP1" -0.427820516860687 5.49242541511002 0.145108263878009
"GKN1" 0 -3.78523326007695 1
"GKN2" 2.89186008178751 -3.51439565987558 0.0361302481445686
"GLA" -0.083941954363449 3.61718188485334 0.777177458369557
"GLB1" 0.0577563997031138 5.2130320304276 0.844376148435016
"GLB1L2" 0.34070683080893 3.48006915714911 0.249885067354467
"GLB1L" -0.061500110969017 4.37076080558668 0.834675123809592
"GLCCI1" 0.355013415685116 6.00620366151639 0.22613915585303
"GLCE" 0.328657243185556 3.22222307522126 0.267836130918635
"GLDC" 0.455126481719528 8.30776305388915 0.120412028933755
"GLDN" 0.347098108410464 -1.45737158412531 0.412839445971859
"GLE1" 0.0842656028036551 3.04555084078908 0.777662580031285
"GLG1" 0.00897748384521937 5.59741609388759 0.976002501700699
"GLI1" 0.526637289532338 1.2390932959893 0.0866649366546495
"GLI2" -0.111782043918321 0.170153863902987 0.739426929843441
"GLI3" 0.181579381056815 -1.69361778915148 0.680559131076209
"GLIPR1" 0.414011151602109 -2.17991282234771 0.382043374736744
"GLIPR1L" -0.257563476893873 4.13211039789144 0.382376068166976
"GLIPR2" 0.174057396205349 2.99393731554898 0.558827646360597
"GLIS1" -0.470204466984154 -0.231821830443028 0.157318621705554
"GLIS3" -0.21082357576425 1.34685019080603 0.503630100585788
"GLMN" -0.229143211310082 2.44691545570173 0.44524000378044
"GLO1" 0.105054489412306 6.72187671757833 0.719796473108335
"GLOD4" 0 -3.78523326007695 1
"GLOD5" -0.48825526797218 1.55046017890269 0.108565710670512
"GLP1R" -0.369219055579199 -2.2699969609203 0.411200594789676
"GLP2R" -1.61420614348605 -2.95867877868797 0.0288423781109888
"GLRA1" -1.9622535363187 -3.07008836930479 0.0143210703255383
"GLRA2" -0.318595081698901 -2.04776578142833 0.539958616827179
"GLRA3" 0 -3.78523326007695 1
"GLRA4" 0.771071362601369 0.155919184360559 0.0184962059331387
"GLRB" 0 -3.78523326007695 1
"GLRX2" 0.0147641507991254 3.78011064848561 0.960716245469548
"GLRX3" -0.187827510189842 5.58968627699609 0.52192788903316
"GLRX5" -0.0732249953009071 5.56550973499151 0.803199027471751
"GLS" 0.426322368071819 1.62234132855944 0.160471278193865
"GLT1D1" 0.507256046025016 4.70441688864247 0.0849564918705773
"GLT25D2" -0.245816850437951 2.59423032469409 0.409841084874849
"GLT8D1" 0.0141306813584869 4.50621224900584 0.962719085981758
"GLT8D2" -0.20397682148904 -2.18074847426316 0.701326794439268
"GLTP" -0.0853875907092552 3.71798555798488 0.773232865065965
"GLTPD1" 0.0113607806001162 4.05061047889961 0.970257011450745
"GLUD1" 0.433751068345833 9.82559257350845 0.138673708102229
"GLUL" -0.53296372660748 10.044286152326 0.0690977292142586
"GLYCTK" -0.0108662885405331 5.61972382241541 0.970750426817814
"GLYR1" 0.120982715379949 4.82983540972551 0.680796073374725
"GM2A" -0.576034985107344 6.36718719154683 0.0498823827095433
"GMCL1" 0.0556493445405855 3.50319509756993 0.852019234269204
"GMDS" -0.109501941961301 1.86677017151535 0.716852021226814
"GMEB1" -0.184480084232543 2.71334413849722 0.537653557777557
"GMEB2" 0.00117095452957985 3.3745748406174 0.998618232652133
"GMFB" 0.32384255890702 3.5541788057543 0.273649925997066
"GMIP" -0.225695574745499 2.14962759984873 0.456287990707687
"GMNC" 0 -3.78523326007695 1
"GMNN" 0.696412937469239 2.72831099992897 0.0200077739927665
"GMPPA" 0.00800220966416806 4.68134426265019 0.978990829334651
"GMPPB" 0.194775880566829 4.60693235444523 0.508022549007886
"GMPR" -0.081205038365637 3.04162029343757 0.784900604937768
"GMPS" 0.134262842647619 5.8950257173145 0.646966327227971
"GNA11" 0.138540504657451 3.94258847086625 0.638918729444889
"GNA12" -0.0555189486821587 4.13342382889465 0.851283279722849
"GNA13" -0.0323581117174839 5.11675922175912 0.912448299723633
"GNA14" -0.133267587211567 -3.61579967974942 1
"GNAI1" 0.0513651960080809 1.12700928724172 0.870230247394068
"GNAI2" -0.117339340754295 5.01662642940232 0.689292585208664
"GNAI3" -0.179246667231521 5.0340134020045 0.541566923117077
"GNAL" 0.616682945623564 3.02313784392708 0.0384263273019271
"GNAO1" 0.343254285117538 -2.96240983852207 0.722357273640477
"GNAQ" 0.302995398640861 3.52938740647785 0.306239542458143
"GNAS" -0.357786319218264 5.32585017948976 0.223066880123352
"GNAT1" -1.66439031689078 -3.69266442493737 0.505054841160397
"GNAT2" 1.60266487459506 -3.07917759644683 0.0437450159771145
"GNAT3" 0.481296970738321 -3.65681096706038 1
"GNAZ" 0.236749459621026 0.0957187467461259 0.497337114811561
"GNB1" 0.150659071177126 7.16425845998734 0.606808467369425
"GNB1L" 0.0946537235136468 2.49673606232949 0.753164703581046
"GNB2L1" 0.221448418156973 8.98225647160591 0.449109815446608
"GNB3" 0.619802821567725 2.77512168069841 0.0376627826483169
"GNB4" 0.0273528535917619 5.75882136251585 0.925934360639209
"GNB5" 0.365312522177811 1.47042768464597 0.234164575057847
"GNE" 0.262398286448589 6.8192069832641 0.370300567183336
"GNG10" -0.277962712308211 2.88276647788113 0.350125211240461
"GNG11" 0.0273003614125024 2.40265062982424 0.930818865838387
"GNG12" -0.0366486348222698 3.55847671952011 0.901855630899042
"GNG13" 0.372858883217735 -1.56247970784012 0.414599158648748
"GNG2" -0.165356045203664 1.59928368091907 0.594811334191248
"GNG4" 0.105263228581749 -1.11356092698076 0.817135574376872
"GNG5" -0.0257325678334495 5.66138646882632 0.930325133818613
"GNL2" -0.184530680332593 4.48137272687083 0.530890148856003
"GNL3" -0.12961957370988 5.99200986535908 0.658338984702079
"GNOT1" 1.07899289256923 -3.46439375344254 0.308476217028128
"GNPAT" 0.568738288507083 4.94150422872584 0.0533864521012604
"GNPDA1" 1.52464394487022 -3.69771849860846 0.505054841160397
"GNPDA2" 0.184416725256207 3.99225778672569 0.531569370269874
"GNPNAT1" -0.434239311202742 6.20186236120816 0.138738218791626
"GNPTAB" 0.132356013739061 5.75983116974197 0.651663333001599
"GNPTG" -0.247667135887603 4.61226919529467 0.399726673234572
"GNRH1" -1.13738476365175 -2.75641576878972 0.0518253332236928
"GNRHR" 0 -3.78523326007695 1
"GNS" 0.0233209174463638 7.83163844716427 0.936532624651336
"GOLGA1" 0.326027052051423 4.49534154785575 0.267796202554438
"GOLGA2" -0.0597663816453838 5.34407388224591 0.838841001020436
"GOLGA3" 0.0764096094968385 4.40499748000403 0.79556275900189
"GOLGA4" 0.1061443935547 6.00236740237523 0.716987517810843
"GOLGA5" -0.0151460934227431 4.20034514329886 0.959969405472483
"GOLGA7" -0.0597403791015564 6.75500789986096 0.838372113456378
"GOLGB1" -0.0919244494615504 5.21751949880572 0.754579351327183
"GOLIM4" -0.179452608692041 8.73934467093244 0.539571678968621
"GOLM1" 0.472754453485013 5.22254929267178 0.107843390360713
"GOLPH3" -0.103841911565644 5.89507559388298 0.723178113805514
"GOLPH3L" -1.28588786415023 1.54755960088658 3.30569622451813e-05
"GOLT1A" -0.0324108079020655 3.27222448815464 0.91293494334206
"GOLT1B" 0.142693393977966 2.86151733658158 0.632731744195462
"GON4L" 0.0372038582888954 4.58133173982689 0.899809000456072
"GOPC" 0.190551854250608 3.94542667002873 0.517801341917395
"GORAB" -0.0514947347669075 4.2733970749284 0.862120192122482
"GORASP1" 0.0739298946560266 7.15116569263079 0.800674119189765
"GORASP2" -0.29158734336432 5.86678876963674 0.320006327436363
"GOSR1" -0.109912527327428 4.96653738457471 0.708424430896299
"GOSR2" -0.199430264226201 4.89954523244153 0.497355499012671
"GOT1" 0.0677194661647189 7.58891837757979 0.817035676683398
"GOT2" 0.0547747157641151 7.69588936085014 0.851598049122433
"GP9" 0.16377770010116 -0.192815788899063 0.616984496611172
"GPA33" -1.1601790417191 -3.49533519922332 0.469226108760535
"GPAM" 0.70158835197998 7.54984588547723 0.0169819411307552
"GPAT2" 0.371328333214101 0.291461173628302 0.255601221234125
"GPATCH1" 0.110264307946408 4.39446114008507 0.707833542288556
"GPATCH2" 0.0261924639233639 3.42382732142941 0.930591834037126
"GPATCH3" -0.190376020523091 2.07059426146058 0.531704046999184
"GPATCH4" 0.236254848670366 2.33343826270936 0.433148275930249
"GPATCH8" 0.161092247714491 3.8410617061027 0.58570065275907
"GPBP1" -0.0876210529493327 4.42544560033221 0.765978292133613
"GPBP1L1" -0.26750557715058 7.07237831918796 0.360991921026937
"GPC1" -0.296851192241612 2.72508939967626 0.319280117353925
"GPC3" -0.168047377720269 0.196908191648296 0.64449189371042
"GPC4" 0.000362792782090273 8.01468640337399 0.999019225315008
"GPC5" 0.0813544988069433 0.317577237950628 0.818375753767233
"GPC6" 1.52903823717729 -3.69585785857661 0.505054841160397
"GPCPD1" -0.34676105322698 5.71235361190014 0.237220760134068
"GPD1" -0.149838702612946 10.0713320442063 0.608394111415633
"GPD1L" -0.251468130469626 3.539731299126 0.395132500507355
"GPD2" -0.0291876755438049 2.69104191847174 0.924584112766074
"GPER" 0.299607479744519 -3.04007964289264 0.693608089966844
"GPHN" -0.0912941991619039 6.15941174813657 0.755387912624694
"GPI" 0.232473849400542 8.0141183188543 0.426996774483335
"GPLD1" -0.032910309869839 6.869960387085 0.91057120864522
"GPM6A" 0 -3.78523326007695 1
"GPM6B" 1.24969121388592 -2.98740939461684 0.0569121003401726
"GPN2" 0.0160553151579304 3.31129139626543 0.958306863811521
"GPN3" 0.0991379095419484 3.62497757341004 0.737599493448049
"GPNMB" 0.576221697632085 -2.94910467051078 0.476439526699567
"GPR107" -0.113092146690231 4.61927600218914 0.700656185895495
"GPR112" 1.47650130521753 -2.80689014075519 0.0255677956718287
"GPR114" -0.0312644412847887 0.327720634824532 0.943979263181473
"GPR116" -0.00687206807223653 2.05269027576049 0.98274372550651
"GPR119" 0.605094255215397 -2.69120979256077 0.384590385714902
"GPR123" -0.490236293838134 2.24272949412522 0.102155783367751
"GPR124" -0.07440321319124 1.29355489662978 0.812982775504822
"GPR125" -0.0509428054298569 2.91146753488948 0.866758130669741
"GPR126" -0.0349710027774107 1.06088600889671 0.914992518119573
"GPR128" 0.277728117421908 -2.15713625917334 0.573072887837399
"GPR132" -0.548375586944791 -0.147221045045498 0.102697724914227
"GPR133" -0.0614570886534109 -1.66744578452182 0.945718889755614
"GPR135" 0.816194315302947 -1.66412731841653 0.0557324932617584
"GPR137B" -0.24725804876859 3.41562958409628 0.403657719389167
"GPR137C" 0.379022091288724 2.3652432042759 0.207204903831603
"GPR139" 0 -3.78523326007695 1
"GPR141" -0.574362149176217 0.260251729892911 0.0756556790604395
"GPR142" -0.201811499932697 -1.89535172292902 0.694782540729438
"GPR143" -0.490999415332541 -3.07489891652767 0.54267242864296
"GPR144" -0.0525260579935371 -0.788422491588354 0.910861419942731
"GPR146" 0.00872803553009723 6.82040455882143 0.976382077609
"GPR149" 0.852304874546733 -2.5846968301535 0.188529415787178
"GPR151" -0.896812285469825 -3.53729612881885 0.696700633577448
"GPR153" 1.07043376217619 -2.39289919621129 0.0385900710680305
"GPR155" 0.47615162866503 4.49169873437553 0.105885030324286
"GPR156" -0.332648109506327 -0.254646006175966 0.335156116828904
"GPR157" 0.137203742474334 3.49365379912509 0.643092415618173
"GPR158" -0.125614394596887 -2.51443856123978 0.90073112784337
"GPR160" 0.366992771630098 -1.32379230744657 0.362320826192635
"GPR161" -0.127704402275929 2.26223824953598 0.673696400279616
"GPR162" 0.527215075087039 3.04483854301344 0.0773251007828117
"GPR171" -0.584945987282814 0.0388749202313773 0.0753097107717076
"GPR174" -0.133828041202036 0.927654346787369 0.682741542990768
"GPR176" 0.389720432323868 -1.21179497362582 0.296319810053606
"GPR180" 0.313931312343275 3.21862707825758 0.289828761130587
"GPR182" -0.0387836750598077 2.72571356754775 0.895873330218894
"GPR183" -1.03515217760611 4.17881858868355 0.000493260990694763
"GPR19" 0 -3.78523326007695 1
"GPR20" 0.218230806268235 -1.00200239252761 0.576340897037295
"GPR21" 0.39713921681619 -0.350496747853573 0.253532280881302
"GPR22" -0.0489151477113991 -3.0552709742516 1
"GPR25" 0 -3.78523326007695 1
"GPR26" 0 -3.78523326007695 1
"GPR27" 1.12579106765313 0.57966782063563 0.000401086754406209
"GPR34" 0.0197008363109112 3.60701614881114 0.946898531102559
"GPR35" -0.181749057498119 -0.380378914803685 0.610020090952949
"GPR37" -0.151601110664573 -3.38859361690957 1
"GPR37L1" 0.211116691301154 -0.956891355528174 0.559487172055548
"GPR39" 0.270204936048593 2.91332480416344 0.365120921545527
"GPR52" -0.928887100905403 0.0549325995376289 0.00528818335141126
"GPR55" 0.0326491979481719 -1.43668979092903 0.953728797313036
"GPR56" -0.0810171700414249 2.26711498291718 0.786492466488204
"GPR6" 0 -3.78523326007695 1
"GPR61" 1.68284582925369 -3.50200155406504 0.138262569945094
"GPR63" 0.330941719924507 -2.02861745491044 0.487700678464105
"GPR64" 0.371263111288195 2.53945768380693 0.214660109601545
"GPR65" -0.168764121143236 2.99436885646297 0.572454595841124
"GPR68" 0.394819888049978 -1.73661257433551 0.395468696893007
"GPR75" 0.158875571452455 2.82213500251953 0.594947153102426
"GPR78" 0 -3.78523326007695 1
"GPR82" -0.0340154945196752 0.214603482489255 0.924487695509886
"GPR83" 0.898668932039054 -3.01490337724425 0.175496928382341
"GPR83-L" -1.34748403168831 -1.59737421542327 0.00135204043173572
"GPR85" -0.89997807531056 -3.52342627203952 0.469226108760535
"GPR87" 1.53129988858814 -3.69487664455361 0.505054841160397
"GPR88" 0.373976511341341 -1.26153345445693 0.329650594428723
"GPR89B" 0.332657408933052 4.03657907951628 0.259318261188478
"GPR97" -0.49148338042174 -1.3756906229208 0.201142903380703
"GPR98" -0.43622253888833 -0.415458575267232 0.191388679746331
"GPRC5A" -0.930597891290277 5.5142999694344 0.00163978938027446
"GPRC5B" 0.178005052473585 1.898263514825 0.559084101751571
"GPRC5C" 0.164173967450038 4.79558424218944 0.576579082293104
"GPRC6A" 1.52464394487022 -3.69771849860846 0.505054841160397
"GPRIN1" 2.24442082759663 -3.61806785459897 0.132619829277601
"GPRIN2" -0.329880891740272 -1.36400232367828 0.411150781924977
"GPRIN3" -0.290877348261852 2.94259911502778 0.327675389258844
"GPS1" 0.0196360313002295 4.51327310374178 0.947439810872462
"GPSM1" -0.202755965781099 2.56439930793031 0.499017390428621
"GPSM2" 0.410209900320006 3.72245345828196 0.165206370649821
"GPT2" -0.629362698443317 8.14993107601895 0.0320639397893576
"GPX1" -0.20900792932961 5.93971093811639 0.475777160986704
"GPX2" 0.773196551563874 0.0964315863982756 0.0207809610005436
"GPX3" -0.240310261811284 11.5706295935953 0.411353635956325
"GPX4" 0.347262746890696 3.68545849662625 0.240011427036239
"GPX7" -0.200789168012831 0.490324253858069 0.529192354459372
"GPX8" -0.316630625740695 -0.203574143191763 0.350358001975379
"GRAMD1B" 0.266743727396214 3.64165320453789 0.366148323703797
"GRAMD1C" 0.0612318885826944 5.5613912780178 0.834681182931511
"GRAMD2" 0.216659026387908 -0.163954497036769 0.52384785572663
"GRAMD3" 0.445131807089381 4.10208254733716 0.131559750909595
"GRAMD4" 0.502861130914418 1.25112867701332 0.102142002786714
"GRAP2" 0.0203714976600532 0.469144548279899 0.949065494559655
"GRB10" 0.652261302595321 2.82037679504401 0.0288469986687278
"GRB14" 0.188629747419506 5.00671397701601 0.520552322776176
"GRB2" 0.0540456366596865 4.22413061730114 0.855040531046757
"GRB7" -1.28987069188743 -1.17526279960168 0.000790359103256035
"GREB1" -3.93772981921 -0.751071252847819 5.67695377648585e-20
"GREB1L" 0.0196811300314733 5.61929392576757 0.946790435483595
"GREM1" 0.60065385295377 -3.54121363136574 0.696700633577448
"GREM2" -0.510564541385582 1.76153951256359 0.0927331552738441
"GRHL1" 0.617721235141008 -0.554376568015188 0.0722649369039511
"GRHL2" 0.104387046555231 0.517184568217138 0.745632397768853
"GRHL3" 0.0484101453747358 -0.509404069879093 0.901886847350326
"GRHPR" 0.208737988083806 7.41234571767205 0.475804640630246
"GRIA1" -0.774191754588309 0.797193853713476 0.0145716927685516
"GRIA2" -1.05116704189995 -3.74072644219168 1
"GRIA3" -0.0506923115722583 -2.35584114206893 1
"GRIA4" -1.66818554905599 -3.69114489121612 0.505054841160397
"GRID1" -0.623851828822615 -2.0702641687057 0.178478482054329
"GRID2" 0.0854408985202124 -2.05694238698463 0.859807104670213
"GRID2IP" 0.154481612446375 -1.84083378157557 0.763383284591319
"GRIFIN" -1.05950832145555 -3.73750704061175 1
"GRIK1" 0.22195646174959 -3.32304807931344 1
"GRIK2" 1.23898449283012 -3.43439395460645 0.308476217028128
"GRIK3" 1.52464394487022 -3.69771849860846 0.505054841160397
"GRIK4" 0.0843349572879748 1.8923485322365 0.786008196599599
"GRIN1" 0 -3.78523326007695 1
"GRIN2A" 0.490423912432603 -1.45358146935999 0.24110929752592
"GRIN2B" 0.307315603261706 -3.18843616540833 0.817997623334686
"GRIN2C" 0.586776158297991 2.02352639091681 0.0540009859014911
"GRIN3A" 0.445865352817361 -1.36170428329687 0.326390657783102
"GRIN3B" 0.0392428002841978 3.49673595389335 0.895450557066396
"GRIP1" -0.0336284778956548 -0.63803939198069 0.919481385077562
"GRIP2" 0.550230307731812 0.298607190103281 0.0890992119593887
"GRK4" 0.115038665215181 1.94888846172185 0.701349359769658
"GRK5" -0.215741458916321 5.28435119391156 0.462319313386558
"GRK6" 0.239308706940687 2.69366484520716 0.423015271979364
"GRK7" -0.139791759299989 -0.345762058309878 0.698307972823797
"GRM1" 1.92725509419872 -3.65823979590743 0.257582261740595
"GRM2" -1.10604338150168 0.393370023084551 0.000613440901040076
"GRM3" 0.716246081013825 -2.92218449290932 0.283864620973946
"GRM4" 2.02956952324221 -3.42793150654243 0.0478786011626471
"GRM5" 0.95155315764141 -3.74188760914226 1
"GRM7" -0.850591830318043 -3.35515015495682 0.570341909956474
"GRM8" -1.6670584489482 -3.69160602811318 0.505054841160397
"GRP" -1.38092061091831 -3.45676287995204 0.308476217028128
"GRPEL1" 0.176625310584748 5.96543298918999 0.5467654225884
"GRPEL2" 0.00265586017218743 4.77533849420316 0.993419975982596
"GRPR" -0.763009613577543 -0.968134100964678 0.0350678812444863
"GRSF1" -0.00227738853339445 6.05376310996558 0.994067761462438
"GRTP1" 0.229819141131313 1.93210988086092 0.447922674097925
"GRXCR1" 0 -3.78523326007695 1
"GRXCR2" -0.110647182724359 -3.61658221894117 1
"GSC" -2.671580383037 -3.57210084567177 0.0689124702930104
"GSC2" -0.275952847287561 -2.27824477238202 0.681679963567176
"GSDMA" -0.132847133195545 2.34857727133226 0.660122723059241
"GSG1" -2.67160629898867 -3.57211850178444 0.0689124702930104
"GSG1L" -1.65854998685332 -3.69496556358024 0.505054841160397
"GSG2" 0.721616829959546 1.13065179547759 0.0195406968289378
"GSK3B" -0.494264664791595 4.00874618042915 0.0939554513401493
"GSN" -0.202960210469328 4.42385559256301 0.490216050571958
"GSPT1" -0.16235817159476 5.90091631048559 0.579662064395439
"GSR" -0.00516534985098702 5.01260849075226 0.98619349165211
"GSS" -0.0416391353776771 4.41818982554448 0.887880988727286
"GSTA3" -0.163298951428069 7.93794778491824 0.576801449209085
"GSTCD" 0.635348316012737 3.11311047984648 0.0326735345207059
"GSTK1" -0.188286224350284 7.15794048555216 0.520093345312709
"GSTO1" 0.326136091033033 6.25182378788203 0.265935248091211
"GSTT1" 0.170300561122176 6.93837103838113 0.560844874279716
"GSTT1L" 0.571769988799657 6.68758622637927 0.0515029674300435
"GSTZ1" 0.574788849380838 7.5730399447091 0.0501830047560643
"GSX2" 0 -3.78523326007695 1
"GTDC1" 0.170538218156498 3.16215367675859 0.565553881029709
"GTF2A1" -0.0726028648415483 6.16862754863879 0.804413554597459
"GTF2A1L" -1.73762686676025 -3.38191005216708 0.0803488189045534
"GTF2A2" -0.0643210218587838 3.70610613749107 0.828344351636074
"GTF2B" 0.305621381153615 4.4599252601644 0.29924176684591
"GTF2E1" 0.0330095251481675 3.48380595016193 0.912247065974606
"GTF2E2" 0.0457408925395671 3.4132831224751 0.878245374721548
"GTF2F2" -0.210993836416957 3.85357638243636 0.475021603223898
"GTF2H1" -0.247584346560698 4.97192027356467 0.399483551049064
"GTF2H2" 0.105256796717661 4.13895906579716 0.721498152132573
"GTF2H3" 0.00965464090949251 3.99907956042203 0.97533306332455
"GTF2H4" 0.00951412703941163 3.00677670796387 0.97613379081159
"GTF2H5" -0.0523801911559418 5.02002219274873 0.858678620635189
"GTF2I" 0.224696080244098 4.73119514272515 0.44472602423202
"GTF2IRD1" 0.0923716200037213 1.7647208063913 0.771716307415056
"GTF3A" -0.00144874333500022 3.62051177680257 0.997773560592505
"GTF3C1" -0.00848758858431924 4.09358017720521 0.978681561411824
"GTF3C2" -0.0545665691619873 2.87184223454491 0.855575532864893
"GTF3C3" 0.122972690899652 3.802921009274 0.677514733351123
"GTF3C4" 0.0340568912042502 3.61071528781204 0.90897398371727
"GTF3C5" 0.120761960355672 2.8620809645625 0.686053817055392
"GTF3C6" -0.197870248988985 3.35940683321233 0.504846394759587
"GTPBP10" -0.0236822356724546 4.28236124046135 0.93671769701014
"GTPBP1" -0.0856314928965978 5.22557644926733 0.770803384872981
"GTPBP2" 0.118636519710231 3.53062011996952 0.688940248635127
"GTPBP4" -0.0437432732403228 5.66527785948454 0.881671308560342
"GTPBP5" 0.0297789996305917 2.74499773860866 0.921905313433479
"GTPBP6" -0.136959125461949 2.72087899236771 0.646773798880339
"GTPBP8" 0.145545308514167 4.04337437712435 0.621562319290715
"GTSE1" 0.764580869296908 1.14211772805196 0.0137692609374856
"GTSF1" -0.712614152513747 3.63046991452417 0.0163893438627577
"GUCA1A" -0.195281531773909 -1.11622466124959 0.610755675829481
"GUCA1B" 2.50752335523811 -3.57793835462007 0.0689124702930104
"GUCA1C" 0 -3.78523326007695 1
"GUCA2A" -0.120290043181666 3.1226795755753 0.687117580590299
"GUCY1A2" -0.15644987069585 2.71913055578636 0.596965439953497
"GUCY1A3" 0.565013410880798 2.11324984964882 0.060760613390312
"GUCY1B2" -0.60236578273328 -0.785925747672413 0.108855650779418
"GUCY1B3" -0.0856974577750633 2.9696751501273 0.775651463849257
"GUCY2C" 0.672510846004073 3.53500150662355 0.0232076896263564
"GUCY2F" -0.0711181382120108 -2.46562676073666 0.999999999999999
"GUF1" 0.199297297247266 3.59219198403438 0.500101590006305
"GUK1" -0.254313785630795 4.20010129442419 0.388107109427969
"GULP1" 0.16681867822725 0.893083882934469 0.59028208588827
"GUSB" 0.0131994746946812 6.45868790569242 0.964318526568536
"GVINP1" -0.205161866359368 4.28870325306489 0.486122542238133
"GXYLT1" 0.0602323281838761 2.71413906269523 0.842552313184727
"GXYLT2" 0.46475473046416 3.34662344096159 0.116751164475838
"GYG1" -0.133070180685489 3.48361418191811 0.653691543775909
"GYG2" 0.9552181313106 0.619998313564444 0.00259481118708354
"GYLTL1B" 0.0442303904123435 4.31223135325633 0.881687495088607
"GYPC" 0.472181537375565 -0.0157950685508202 0.146515922537411
"GYS2" -0.169120952742112 8.34564286674935 0.563197993786023
"GZMA" -0.672467178454065 2.39721133600219 0.0247443360643127
"GZMK" -0.201022874338372 1.45029728851858 0.507603441260192
"GZMM" -0.328402213320133 -2.64467882273749 0.680626249968359
"H1F0" 0.120984434168084 -1.8363489688636 0.819952441323326
"H1FOO" -0.13184625041579 -2.83328633332737 0.873682113889067
"H2AFV" -0.0466150585801846 3.72670511928588 0.87497474863956
"H2AFX" 0.156255892177039 0.449581086736039 0.628312769503645
"H2AFY2" 0.195533743895885 1.00695087339949 0.535377018151592
"H2AFY" 0.132706234346775 4.70912480097343 0.651905919687352
"H2AFZ" 0.461113546414926 4.77358000259264 0.117268430794382
"H3F3B" -0.352200943361764 8.06312752701525 0.229080554534907
"H3F3C" -0.106438419651676 5.70250116776217 0.716614859585603
"H6PD" 0.222294351546366 6.61806167184829 0.44781883493762
"HAAO" -0.105514241915775 7.0526615764099 0.718537790391109
"HABP2" -0.147792981923089 10.0939258856285 0.613287721021038
"HABP4" -0.188296841663205 -0.521861210435941 0.596586210516668
"HACE1" -0.237716793352948 4.26056026406871 0.419706367079073
"HACL1" 0.728044413027645 5.40199063411851 0.0134865751447239
"HADH" 0.0918877951260454 6.97815311386194 0.753648788993694
"HADHA" -0.556234012505958 8.55571120226186 0.0579224981278596
"HADHB" -1.07219515509022 8.86345910289452 0.0002879175492118
"HAGH" -0.0615943734530027 6.08917902984301 0.833510524620573
"HAGHL" 0.424967017748464 3.44960084725134 0.151186310342403
"HAL" 0.118333042599499 6.93944262175154 0.686250890499336
"HAND1" 0 -3.78523326007695 1
"HAO1" 0.353994149518306 6.31651392704851 0.227285347800883
"HAO2" -0.531753715487866 6.81850027779858 0.0699875315256247
"HAPLN1" 0.871234397398496 -2.37627677710135 0.0905548230723032
"HAPLN2" 0.688811416761701 -1.14269109584798 0.0785220969236066
"HAPLN3" 0.11625199555824 0.232579330771908 0.721719771462359
"HAPLN4" -2.08184920435197 -3.65244421634008 0.257582261740595
"HARBI1" -0.0307454433811786 2.03062996223941 0.925659808555213
"HARS2" -0.362269578375787 2.96351879244349 0.223441687017873
"HAS2" 0.486938853419382 -0.909341634804894 0.165271862321189
"HAS3" 0 -3.78523326007695 1
"HAT1" 0.489238822261857 3.60778612962789 0.0983476970268875
"HAUS1" 0.934119964808863 1.62575290749498 0.00233211013439234
"HAUS2" 0.0949936878218157 3.19692562039436 0.749455857337773
"HAUS3" 1.10561197562058 1.98473824191112 0.000283114369515605
"HAUS6" 1.05250988528186 4.37940260258169 0.000399157741501295
"HAUS8" 0.346191489894575 2.94455004270969 0.245357443497633
"HAVCR1" -0.159099526269295 4.1627568611934 0.589649424933879
"HBAA" 0.469518100943833 -3.20707843210641 0.632742738028327
"HBAD" -0.741551164142178 -2.78196564293445 0.209318540010051
"HBE" -0.0913311559893393 -3.69959150331633 1
"HBE1" 0.194172672719543 -1.87727754932873 0.699647303744686
"HBEGF" -0.530364567049729 2.43602067893823 0.0766981636459199
"HBG1" -1.05894043083822 -3.73773832173704 1
"HBG2" -0.621699807428604 5.28702637323796 0.0346796585149262
"HBP1" -0.255943058334596 5.3510166686314 0.383133618884856
"HBS1L" -0.202990319881116 5.74083282812972 0.488693787624689
"HBXIP" -0.0813464822167333 4.20103283964656 0.782641686288792
"HBZ" 0 -3.78523326007695 1
"HCCS" -0.0455721095784316 5.11987122753389 0.877115251919747
"HCFC2" 0.298746362895878 5.1379372523065 0.3089185233671
"HCK" 0.468833952128675 1.14421847140893 0.131079554457203
"HCLS1" -0.423060314577399 4.0002714986423 0.151588146178999
"HCN1" -2.11137772273018 -3.46559748516856 0.0815246875840819
"HCN2" -0.121239722987324 -2.23419126983248 0.841213055712664
"HCN4" 0 -3.78523326007695 1
"HCRT" -1.65068056476125 -3.69782538674704 0.505054841160397
"HCRTR2" 0 -3.78523326007695 1
"HDAC10" 0.016032212102255 5.34898750692741 0.956777347258836
"HDAC11" -0.0116282204243637 4.13248587506142 0.969963997602172
"HDAC2" -0.20520022071133 5.70436405145771 0.484110223809879
"HDAC3" 0.124615938774975 4.10793733310237 0.672853494267497
"HDAC4" -0.861582279872963 3.89205694923515 0.00369124451048851
"HDAC7" 0.2348950687892 3.23877658781851 0.428534150093654
"HDAC8" 0.0595644674875938 4.3766833411385 0.840451789737415
"HDAC9" 0.82624417128435 1.03246759514886 0.00780164139531304
"HDC" -0.674014548897342 0.310960470174338 0.0372409662539785
"HDDC2" 0.0760525717093058 3.5999126215175 0.797533190597465
"HDGF" -0.161935835190447 6.89257379663774 0.580210247502658
"HDGFRP3" -0.334416548651615 0.732102518931272 0.290209447839876
"HDHD1" 0.0327254917745369 3.94277895533744 0.912279342505398
"HDHD2" 0.206209831898564 3.69950174843464 0.485490690935298
"HDHD3" 0.49003578696955 3.75812975396053 0.0977416277250818
"HDLBP" 0.135655699604885 9.67452898390686 0.64275412931083
"HDX" -0.072035155114113 2.08788473364259 0.812264008749698
"HEATR1" 0.173463383914412 4.094277631982 0.556244898388045
"HEATR2" -0.0499580623928066 2.7945663160654 0.868565148970905
"HEATR3" 0.15002505405748 3.95152720379533 0.611353930801472
"HEATR5A" 0.273898773882899 4.49243406468178 0.351780626474044
"HEATR5B" 0.0177726538041096 3.64768353109616 0.953064222792309
"HEATR6" 0.112633245436439 3.08729116038882 0.705740631604623
"HEATR7B1" -1.05116704189995 -3.74072644219168 1
"HEATR7B2" -0.921338616660914 -3.25894713793668 0.209508799376671
"HEBP1" 0.0560502827818922 7.51538285805593 0.848153753265485
"HEBP2" -0.0648990670816276 3.949555095638 0.82670043048374
"HECA" 0.165241539856799 5.50739898102028 0.573209946249572
"HECTD1" -0.0245162710663436 6.96708954033981 0.933377907530977
"HECTD2" 0.769518224858801 2.0121296629321 0.0108796581547624
"HECTD3" 0.304923354806429 4.36911149134481 0.300592981489066
"HECW1" -0.476467412124104 1.41244536063474 0.122246450381155
"HECW2" 0.694878811464533 2.30156836914322 0.0200343076386928
"HEG1" 0.114790107544906 3.79871914395949 0.698056220263994
"HELB" 0.14538495773585 4.49942873982411 0.621059201043055
"HELLS" 0.779761727500248 3.42700760484579 0.00872126873365645
"HELQ" -0.0870878516880953 2.30936055188141 0.776210687450833
"HELT" -1.65320682661427 -3.69694121876643 0.505054841160397
"HELZ2" 0.35200670939054 5.43950246619138 0.230383007560177
"HEMGN" -0.192339895118781 0.133380415245653 0.562411188800993
"HEMK1" -0.228715866845588 2.26207490777474 0.445806981445003
"HENMT1" -0.0675746812986255 0.395370635330458 0.827513257716597
"HEP21" 0.324365240676059 -3.39012237132431 0.76564104179444
"HEPACAM2" -0.15948954179363 -2.83304198974174 0.999999999999999
"HEPH" -0.0596361608605121 5.02313313972645 0.839358817738515
"HEPHL1" -0.121089220923554 -1.92822469221148 0.80747654862762
"HERC1" -0.254576260619907 7.14614904470326 0.384621020845554
"HERC2" -0.0322606689477094 7.06816734999614 0.912381516881996
"HERC3" 0.017343095759828 5.42078032028302 0.953339171375606
"HERC4" -0.293851037444073 6.09708748787139 0.316075025618827
"HERPUD1" -0.339000689218897 6.0852556353155 0.247522197737484
"HERPUD2" -0.193677757129245 5.68840072758608 0.508932846297308
"HES1" 0.551834962213083 5.07951330290254 0.0608476227429687
"HES5" -0.488387957752992 -3.50080192370429 1
"HES6" 0.924095434020972 -3.17412904167703 0.371362115444995
"HESX1" 1.14980449237377 -0.266905600101138 0.000825866863666128
"HEXA" -0.337066556917047 3.9206581326522 0.253095559579911
"HEXB" -0.243205511155451 4.41223254551421 0.408456458233627
"HEXDC" -0.125218214875576 2.64319231652565 0.67726298025608
"HEXIM1" -0.113994315563133 6.08685978683772 0.697452359324559
"HEY1" 0.0736481025091916 1.56333502062239 0.814469526914083
"HEY2" -1.44640827096388 -3.5779775780401 0.387449265215962
"HEYL" 0.371920435411481 2.4184831237212 0.215882195854849
"HFM1" 1.25132796647423 -2.3198493274279 0.0157319195096459
"HGD" 0.237595618597294 8.57972965941395 0.416808665916852
"HGF" 0.48880102190919 0.715762263162996 0.121088970485335
"HGFAC" 0.0684297150945577 8.61619037041123 0.815045263238162
"HGS" -0.229668004939123 4.64145847764246 0.434512526409083
"HGSNAT" -0.342676165230441 5.61831699279904 0.24284595750345
"HHAT" 0.211665746629667 1.04599140078822 0.496572618177344
"HHATL" -0.885774642588015 -2.1294273159477 0.0482477971427708
"HHEX" 0.374652586978502 6.01011142073539 0.201406857292061
"HHIP" 0.508117722684149 3.73587464128004 0.0854431369789215
"HHIPL1" 0.39996409535722 3.03995530522769 0.178351234609165
"HHIPL2" -0.129512142985184 -0.978148751983454 0.736735937958101
"HHLA1" 0.467733873822222 -3.65678357243906 1
"HIAT1" 0.0770395889999972 4.97884551152686 0.793460121789488
"HIBADH" -0.0505190980720769 6.25622181476928 0.863152885482152
"HIBCH" -0.330596122315187 8.1469137738747 0.258849638061052
"HIC1" -0.258479743760955 1.66048716263624 0.395021232734466
"HIC2" -0.038374573188926 1.89024945389068 0.903677308105887
"HIF1A" -0.0335879742647706 5.2483056829207 0.909306438057853
"HIF1AN" -0.0378704735307918 5.05934607560972 0.897617801772881
"HIGD1A" -0.316877709781565 5.74200678680859 0.280026869614752
"HIGD2A" -0.0114415314257966 2.06462818018648 0.978629644099423
"HINFP" -0.0323005062584925 2.29203958606907 0.916404135102749
"HINT1" 0.0292676368045047 6.83805443433051 0.920570012484362
"HINT3" -0.189178517360187 5.25232551605574 0.519126355086117
"HINTW" -10.1921995063841 1.43983304254238 8.41946842958052e-61
"HIP1" 0.00687127935636126 2.56059508359245 0.98542829428876
"HIP1R" 0.115018066809042 4.45269545121998 0.695794841042669
"HIPK1" -0.07605231198223 5.35704411002033 0.795744261364966
"HIPK2" -0.332794600852846 7.94929427224211 0.25571966244845
"HIPK3" -0.167512716325658 5.53898611241598 0.567980253879654
"HIRA" 0.271261855495513 4.5814691287736 0.356393961724675
"HIST1H101" -0.0747591820079237 4.73686085294232 0.799881050645079
"HIST1H103" -0.385772960666302 -2.44927466474807 0.484931610008155
"HIST1H110" -0.588422788099548 3.50507295070069 0.0471199723812172
"HIST1H111L" 0.26192076192126 -1.98186278283451 0.616362192792315
"HIST1H111R" -0.104444590060008 -2.30004420539253 1
"HIST1H2A3" -1.45100993263154 -3.57515312750874 0.387449265215962
"HIST1H2A4" 0.738435343963486 -2.58438601951558 0.188529415787178
"HIST1H2A4L1" -0.490374194347888 -3.49455941827276 1
"HIST1H2A4L2" -0.565099341804175 -3.56387305621503 1
"HIST1H2A4L3" 0.0416778794816575 -0.271459664550514 0.937198031113115
"HIST1H2A4L4" 0.305182747719204 1.50165101519 0.323206082719355
"HIST1H2A9" 0.38475290099726 -0.466979621839486 0.265966397282236
"HIST1H2B5" -1.07233009505706 -0.627330114990215 0.0022687272768013
"HIST1H2B5L" 0.241767233479694 2.23141936794013 0.419727199308032
"HIST1H2B7" 0.485420634658457 -0.934280859772745 0.200449224552648
"HIST1H2B7L1" -0.135069004673792 1.33806133758185 0.66569838823613
"HIST1H2B7L2" -0.416692942889893 2.25786684350017 0.165628108875087
"HIST1H2B7L3" -0.212898400428856 -0.257438854380079 0.549699805487604
"HIST1H2B7L4" 0.563175282164738 -1.06210024284859 0.139338777060765
"HIST1H2B8" -0.520099388937757 0.242577759013471 0.108038565278192
"HIST1H46" -0.120702374026209 1.49896719084389 0.704354181356707
"HIST1H46L1" -0.274374352021467 0.384728915091412 0.398779339215084
"HIST1H46L2" -0.409279509611504 -2.34038062990478 0.518255236538653
"HIST1H46L3" -0.503002090247768 -1.98131482667241 0.280682011987422
"HIST1H46L4" -0.286526861386056 0.174671152964566 0.381586964675461
"HIST1H46L5" -0.631626578223828 -0.558660195047456 0.0722649369039511
"HIST1H46L6" -2.70787146707465 -3.1196471711615 0.00182754546193754
"HIVEP1" -0.526684949527019 6.22423264841158 0.0728301239927565
"HIVEP2" -0.345944542141276 3.69487416528629 0.241236697438364
"HIVEP3" 0.138510373036155 1.10106583198853 0.662658101206226
"HJURP" 1.15306480954677 0.935445448006885 0.000261691350984323
"HK1" -0.277631566473074 2.00099801860966 0.357030697722238
"HK2" -0.317363708558423 2.90798490022313 0.285658615746795
"HK3" 0.218424178901218 -0.245993306404131 0.535699208492997
"HKDC1" 0.619320846633128 5.00923335925565 0.0351631149910775
"HLCS" 0.491015145652613 4.5491163440545 0.0953896463765743
"HLF" 0.059855575239365 4.43729125923337 0.839379731242754
"HM13" -0.192178972545348 7.10826237813065 0.511480999463233
"HMBOX1" -0.438497118889268 2.33952868718551 0.143772858804877
"HMBS" 0.169307822090757 4.36503496469814 0.56543490772249
"HMCN1" 0.582728609206801 1.72896372882201 0.0551822763875791
"HMG20A" 0.225028458969898 3.45419913360532 0.447055081744394
"HMG20B" 0.0813924646743842 3.52954545787548 0.784394083024735
"HMGA1" -0.0151391423192303 0.791539672479805 0.969381541116594
"HMGA2" 0.300571521932603 -2.39794890469636 0.650658444768999
"HMGB1" 0.108278067069451 6.78382936790931 0.711538982521834
"HMGB2" 0.37512280439497 3.53765608042851 0.204675929735363
"HMGB3" -0.0203886840271162 5.94143994055879 0.944732495155695
"HMGCL" -0.667278352092295 11.2863498885022 0.0230614194842292
"HMGCLL1" -0.360218389284582 2.91279966169382 0.226071884493061
"HMGCR" 0.562088680089725 6.64042140510896 0.0555561029985666
"HMGCS1" -0.35425901411193 11.0321399613605 0.22619089507186
"HMGCS2" 0.107064380310356 9.68607505754883 0.714277164387384
"HMGN1" -0.197928947154732 6.32043909164879 0.499348616217306
"HMGN2" 0.0749916961699804 6.37493085632112 0.798028585188626
"HMGN3" 0.195579228708214 5.20119093535768 0.505429175262227
"HMGN5" 0.113846353529502 6.07389550686933 0.697711354223744
"HMGXB3" -0.045598682547488 3.62546905685819 0.878752230611756
"HMGXB4" -0.090441962839382 3.00900504761515 0.763435370555928
"HMHA1" -0.269038888344824 3.49478365675089 0.363652612872671
"HMMR" 1.01393569870704 2.30213182672878 0.000792851973125296
"HMOX1" 0.0927593796740285 6.92275680739958 0.751537457234807
"HMOX2" -0.928052490861201 5.5898330922618 0.00168510508320614
"HMX1" 1.52464394487022 -3.69771849860846 0.505054841160397
"HMX2" 0 -3.78523326007695 1
"HMX3" 0 -3.78523326007695 1
"HN1" -0.0504147930513209 5.11666780037888 0.863877272205359
"HN1L" -0.0847066564615038 5.15994720345814 0.773142114858967
"HNF1A" -0.406837029144457 5.4000862078979 0.165969455717993
"HNF1B" 0.129539780520483 3.88263097389539 0.66062522801856
"HNF4A" 1.21182073325098 4.94493425749659 4.6427663528575e-05
"HNF4beta" 0.0952576418464571 6.16865310615175 0.745200477500136
"HNF4G" 0.653889367602851 3.33984974185264 0.0276006788411177
"HNMT" -0.0545385873816173 7.9869337911955 0.852164400084024
"HNRNPA0" 0.15891868101483 3.37354241651201 0.592117636335772
"HNRNPA2B1" 0.0299733053448334 7.89198002510934 0.918445280844261
"HNRNPA3" -0.130656715008959 6.06245591071821 0.655623558651102
"HNRNPAB" -0.192958209444901 6.32894570701106 0.510146190561388
"HNRNPD" -0.322224283797638 4.83835512497511 0.273016726005005
"HNRNPH1" -0.155034737000388 7.96473245326582 0.596202588621518
"HNRNPH3" 0.0486351946394188 6.55546292047175 0.868234773475021
"HNRNPK" -0.100836703713993 6.65005560058511 0.730606975846613
"HNRNPM" 0.0663737662284748 6.23830560716494 0.820823574502864
"HNRNPR" -0.0327438822663585 6.02469539782033 0.911298530365123
"HNRNPU" -0.0469988541709593 6.89311970264078 0.872541083061101
"HNRNPUL1" 0.287670692645837 1.53851708678579 0.346885434972047
"HNRPDL" -0.396167530481262 7.65915120034677 0.176313181518197
"HNRPK" -6.93174989859475 2.34878981187676 1.27113872145864e-58
"HNRPLL" 0.280113982980349 3.48625033534844 0.344283955713681
"HOMER1" -0.924640143016622 0.282817421425193 0.00427083428337941
"HOMER2" -0.359332785591772 3.77446548393244 0.224132431995726
"HOMER3" 0.102894364204396 2.46304725358572 0.733204274290369
"HOOK1" -0.100942634832043 3.1320668911587 0.736733155656758
"HOOK3" 0.204231918086022 4.17867136633926 0.488478029186562
"HOPX" -0.530509282716151 1.73693639474636 0.0796747977145111
"HORMAD1" -0.580696462560417 1.03702704995182 0.0605138196782388
"HORMAD2" -0.534096281004325 3.13693148786596 0.0726430343592596
"HOXA10" 0 -3.78523326007695 1
"HOXA11" 0 -3.78523326007695 1
"HOXA13" 0 -3.78523326007695 1
"HOXA2" -0.242695027322237 -0.430255231950265 0.483439201169075
"HOXA3" 0.233192780750155 5.49529475085327 0.426704412801355
"HOXA4" 0 -3.78523326007695 1
"HOXA5" 0 -3.78523326007695 1
"HOXA6" 0 -3.78523326007695 1
"HOXA7" 0 -3.78523326007695 1
"HOXA9" 0 -3.78523326007695 1
"HOXB1" 2.50766207368856 -3.57787089920675 0.0689124702930104
"HOXB13" 1.51271455689642 -3.70248469817146 0.505054841160397
"HOXB2" -0.273459048664469 0.663905053397697 0.400901970757808
"HOXB3" 0.322248127432982 -0.291542141054109 0.336716146468515
"HOXB4" -0.210384312732887 0.205400233088566 0.516360153317965
"HOXB5" -0.203957877212642 0.533601589854737 0.540786939579502
"HOXB6" -3.05668902445342 -3.50850618977772 0.0191081945111478
"HOXB7" -0.169017012950757 -3.44781432751848 1
"HOXB8" 1.46469067717268 -3.53805692307086 0.232823581035219
"HOXB9" 0 -3.78523326007695 1
"HOXC10" 0 -3.78523326007695 1
"HOXC11" 0 -3.78523326007695 1
"HOXC12" 0 -3.78523326007695 1
"HOXC13" 1.51930281177061 -3.69990214665233 0.505054841160397
"HOXC5" -2.41909769909097 -3.60715894833811 0.132619829277601
"HOXC6" 0.802133880867492 -2.07276546455553 0.0871867326520609
"HOXC8" 0.561315529907204 -2.65402484729895 0.335316296632115
"HOXC9" 0 -3.78523326007695 1
"HOXD1" 0 -3.78523326007695 1
"HOXD10" 1.52903823717729 -3.69585785857661 0.505054841160397
"HOXD11" 0 -3.78523326007695 1
"HOXD12" 0 -3.78523326007695 1
"HOXD13" 0 -3.78523326007695 1
"HOXD3" 0 -3.78523326007695 1
"HOXD4" -1.6670584489482 -3.69160602811318 0.505054841160397
"HOXD8" -1.64081583996051 -3.70146350363401 0.505054841160397
"HOXD9" 0 -3.78523326007695 1
"HP1BP3" -0.106266373736707 5.96374478302272 0.716968412493369
"HPCA" 0 -3.78523326007695 1
"HPCAL1" -0.0136374146448919 3.95143149790207 0.963686876527106
"HPCAL4" 0.262104465215531 -3.57126192491182 1
"HPD" -0.0429592657079026 11.1437525405146 0.883183573092787
"HPDL" -0.330323521424967 1.12183647208026 0.29109976405857
"HPGD" -0.719286953409776 7.70664793870712 0.0144213310612488
"HPGDS" 0.0945105920579162 8.68896522060773 0.74661313339179
"HPRT1" -0.389237947137595 1.68640836912467 0.201528403397097
"HPS1" 0.295162795767487 3.88021168808944 0.317682696142317
"HPS3" 0.00985117020646155 4.69713486535439 0.974107161123851
"HPS4" 0.141013105120171 2.15907661936935 0.643538987224045
"HPS5" -0.98743134013989 9.6538945596444 0.000822249685083786
"HPS6" 0.204207639268355 3.54914897892968 0.490405751629602
"HPSE2" 0.616178610171525 1.84480197053662 0.0414428270247348
"HPX" -0.00648459780652336 12.3926366797046 0.98230553941279
"HRAS" 0.06099543901239 6.38817138691015 0.835248642543443
"HRASLS" -0.146876728530603 2.35766815921225 0.627836836202886
"HRG" 0.00948447432925965 10.2959727825795 0.974136222190154
"HRH1" 1.60179253431818 -1.73798232127296 0.000283986286167248
"HRH2" 0.350658171486745 -0.00425079759293422 0.279218293037023
"HRH3" -0.310089164010889 -1.94040311522438 0.46408445721974
"HRH4" -1.45657526153055 -2.4222150281761 0.00673579505563023
"HRSP12" -0.168781140254686 8.84712289651274 0.563938385119369
"HS1BP3" -0.0431565368570659 3.5426367500213 0.885811088929241
"HS2ST1" 0.156418357278364 4.65534008160125 0.594791558496305
"HS3ST1" -0.162566248014315 1.56211245192996 0.601245859704088
"HS3ST2" -0.421904698077838 -2.7697747452532 0.64644760869493
"HS3ST3A1" -0.104506524988968 4.03925563751341 0.722040454837047
"HS3ST4" 0.817347586386232 -2.60820628988319 0.101801277391026
"HS3ST5" 0 -3.78523326007695 1
"HS3ST6" -1.66198953994106 -3.69363878999097 0.505054841160397
"HS6ST1" 0.0959465051858347 6.00248916557005 0.743462061800838
"HS6ST2" 0.0914042305203353 2.02777534869365 0.762185030975923
"HS6ST3" -0.297621583366316 1.67891431029354 0.326960381210545
"HSBP1" -0.192407105197163 5.20384995165634 0.512202970190599
"HSBP1L1" -0.72505073562878 3.79293559212969 0.0144135974278755
"HSCB" -0.167722705473583 4.14516901867512 0.569583153340867
"HSD11B1" -0.259558667064797 8.07768024328836 0.375148624045095
"HSD11B1L" -0.15835686072068 1.93868823824966 0.602589499826546
"HSD11B2" 0 -3.78523326007695 1
"HSD17B10" -0.388549315709051 5.65767813068873 0.185558457984306
"HSD17B11" -0.00806590174162852 9.51414935196674 0.977994881935561
"HSD17B12" 0.280958807313369 8.28600889305446 0.337119204762182
"HSD17B2" 0.920147955848516 -3.09486349290162 0.206201558390869
"HSD17B4" -0.0788616877846514 9.0854523848383 0.787437292089676
"HSD17B7" 0.0782868639655553 5.4511754241671 0.790014416246659
"HSD3B2" -0.0517573711242133 2.25568209809022 0.866590176268347
"HSD3B7" 0.127397843375166 5.75441393754769 0.663734708381172
"HSDL1" 0.0420268926649118 4.70229960329488 0.886925686181168
"HSDL2" 0.359769036168722 7.30334485414961 0.219451919230087
"HSF1" -0.225106002737183 4.95708176555429 0.443501874152877
"HSF2" 0.0271626523947813 3.78409013993244 0.927915733145846
"HSF2BP" -0.129301575474625 0.549218592548251 0.6947213000825
"HSF4" -0.443742829195146 -3.42308579562028 0.76564104179444
"HSF5" -0.308242600710275 0.319016955138075 0.348134816690932
"HSP25" -7.84670609033007 7.87616773452845 3.69824201028014e-87
"HSP90AA1" -1.80280415666292 9.87320979280535 2.20589723080664e-09
"HSP90AB1" 0.0406446518733881 3.68022494823194 0.891640891614975
"HSP90B1" -0.449150875484196 9.59304683242495 0.125255532609417
"HSPA12A" -0.0967617112874831 1.23165913701089 0.761043322971621
"HSPA13" 0.0874559666771788 3.50309046684792 0.768772530967497
"HSPA14" 0.167234384697894 2.96472670886774 0.574619763173926
"HSPA2" -5.3126817478382 9.87605948720769 1.14018695978404e-51
"HSPA4" -0.108397423816598 3.83554032869662 0.713099939567414
"HSPA4L" -0.811940976895752 5.40337111363344 0.00592029116705506
"HSPA5" -0.791367449146818 8.5485810544279 0.00715613476121252
"HSPA8" -1.80918819428595 10.3875170203168 1.94845436550429e-09
"HSPA9" -0.0599936613029483 8.11092267494054 0.837528889910476
"HSPB11" -0.358004650600977 1.21004187155416 0.246152633689752
"HSPB2" -0.329178338833597 -3.16071082814072 0.829604676595541
"HSPB3" 0 -3.78523326007695 1
"HSPB7" 0.465792266320443 -1.14711623089623 0.216070177229755
"HSPB8" -2.96763362344894 2.58228206160389 5.96720667668171e-20
"HSPBAP1" 0.00922975343684318 1.89943458356994 0.980832054354427
"HSPD1" -0.379101861534935 8.81778945360353 0.195460584364472
"HSPE1" -0.0109995314903509 -3.2270802083447 1
"HSPG2" 0.0560920216388777 5.02253579221771 0.849074269238141
"HSPH1" -2.89848365040736 5.34803705569951 3.3215320860705e-20
"HTATIP2" 0.0552951798812282 3.0201249386962 0.85623863905082
"HTATSF1" 0.167967288532233 4.83040155808955 0.567481502607593
"HTR1A" -1.64584256558048 -3.69969686405967 0.505054841160397
"HTR1B" -0.395916595561966 -1.96553017267509 0.456014338018005
"HTR1D" 0.415977770825935 2.3229064687365 0.162690009347802
"HTR1E" 1.52543074759892 -3.69736870179956 0.505054841160397
"HTR1F" -0.182571137972631 -3.46241247513956 1
"HTR2A" -0.0572266836056485 0.429929324940546 0.869755716839129
"HTR2B" -0.0628547616181582 -0.980847686027343 0.932454102137092
"HTR2C" 1.93605539872005 -3.65460566255561 0.257582261740595
"HTR3A" -1.64271296980042 -0.691762981117978 4.69865032949758e-06
"HTR4" 0.334542079152301 -1.35288654899716 0.383281619273222
"HTR5A" 0 -3.78523326007695 1
"HTR6" 0.0236363222514126 -2.28494053266445 1
"HTR7" -0.309766933176694 1.53219837033362 0.313752804722732
"HTRA1" -0.105964514728105 4.59431558938827 0.718735110592101
"HTRA2" -0.349125646304249 5.01078482919093 0.234713717256106
"HTRA3" -0.0853526627606123 -0.327492034743527 0.826688314626265
"HTT" 0.3102308082374 5.10841851981892 0.290556249006323
"HUNK" 0.0630300784581569 3.86699743281328 0.830915515155415
"HUS1" 0.43390508948739 2.65420427980173 0.146817192442028
"HVCN1" -0.186134124705971 2.41204782422846 0.535138593663327
"HYAL1" -0.488297724741232 2.66969485375989 0.102007417765882
"HYAL2" -0.337044573576554 1.56590113291746 0.268739883997965
"HYAL3" -0.27638277982339 -0.125732732715535 0.405581540225932
"HYALP1" 0.0272921340538503 -2.97678633590338 1
"HYDIN" -0.461603779570873 0.053874157631111 0.16309982884442
"HYI" -0.353459458277165 3.86497901240794 0.231177497648092
"HYLS1" 0.66862349801679 0.827815735594977 0.0333629546653608
"HYOU1" -0.118888809336722 7.19452454976292 0.68456880424912
"HYPK" -0.139985537126941 5.13562833768339 0.63363715395934
"IAH1" 0.182841478810397 3.92987272738345 0.536038818468566
"IAPP" 0.524876072022919 -2.72650006241559 0.460994963853038
"IARS2" 0.0401420017723563 5.4517520872589 0.891512601308165
"IBA57" -0.168524006259245 4.72184523898422 0.566388572888183
"IBSP" -0.70911436595753 -3.65344968295619 1
"IBTK" -0.015252750574499 5.59654878338638 0.958993892744173
"ICA1" -0.0735960643094826 0.798001658518524 0.828230841253852
"ICK" 0.114555496600051 5.40722084518606 0.695922715162199
"ICMT" -0.0197816787280857 3.85374737815235 0.947506533204707
"ICOS" -0.612894231511251 0.233554927906482 0.0570092754533974
"ICOSLG" 0.168178121029541 2.62464871692024 0.573884236711942
"ICT1" -0.0290701046543641 4.06099633510145 0.922459583040484
"ID1" -0.212802957968245 0.540414989194253 0.494644316646639
"ID2" -0.374214791838387 4.38371027241771 0.203978484437481
"ID3" -0.0891754427943368 5.25904821969851 0.761585755202679
"ID4" -0.265737593759615 0.114690706687144 0.417254566628659
"IDE" 0.159183216466746 4.92509902853212 0.587766134607777
"IDH1" -0.181640532769352 10.2483096343664 0.534557257005871
"IDH2" -0.0981823819007737 8.1709498775283 0.737134169429527
"IDH3A" 0.266770148798848 4.39453757811756 0.365893401863961
"IDH3B" -0.0737111912313262 5.19648691933941 0.801755574590751
"IDI1" -0.129809193400016 8.17240025020051 0.657247626673435
"IDS" 0.108432657356828 4.70827552253947 0.712692652943268
"IDUA" 0.304565042666269 5.11499450087643 0.299886488374047
"IER3IP1" 0.0495816290374872 3.76539092263087 0.868020749045148
"IER5" -0.0241999625371876 1.45578469735482 0.941668068634928
"IFFO1" 0.0483344263073848 3.09817710122612 0.872821848786275
"IFFO2" 0.0403414351586973 2.35733101362349 0.893499480692317
"IFI27L2" 0.458847781497504 5.63606354777245 0.118323624829384
"IFI30" -0.63471203862101 4.77436090122735 0.0313302106214928
"IFI35" -0.0472603920648854 5.53812822896529 0.872290682829358
"IFIH1" 0.0769052857523154 4.20771592056472 0.79404404475127
"IFIT5" 0.0263135718918936 4.83248984781527 0.929344931671617
"IFITM10" -0.52531396527142 -3.25812423836709 0.804129460281774
"IFITM5" -0.947644107667419 1.80244457929512 0.00192288357851646
"IFNA3" 0 -3.78523326007695 1
"IFNAR1" -0.231729243421689 4.96725815202724 0.430157873749351
"IFNAR2" -0.0864706993838689 5.03725792229431 0.768434031759651
"IFNB" -0.546625498356471 -3.57846559599225 1
"IFNG" -0.328127625503199 2.23908222941226 0.27442231028815
"IFNGR1" -0.11068928054769 4.04870196109783 0.708596759462483
"IFNGR2" -0.20825781073243 6.01662092639109 0.477386036624918
"IFRD1" -0.163323732963625 7.66150002493339 0.576783408198585
"IFT122" -0.104631316573662 3.60781520484795 0.72431551703137
"IFT140" 0.153042825427318 3.1097820022446 0.607765579559264
"IFT172" 0.166293871342996 2.84624679185877 0.576537415284005
"IFT20" -0.306196276951425 5.97215347670755 0.296383882798557
"IFT27" -0.296818288008497 1.24502365309247 0.335967879651307
"IFT43" 0.0753734258623073 1.05839862815273 0.822425220703062
"IFT46" -0.12955572277533 3.11539817768073 0.662282182934794
"IFT52" 0.202144584252132 3.4345250463684 0.495565504318891
"IFT57" -0.102645802257585 4.39024254493557 0.728490457515316
"IFT74" 0.347716633616113 3.06930764751595 0.241655901827685
"IFT80" 0.101191656479437 6.27777589942724 0.729951581851472
"IFT81" 0.0375592381476719 2.66924404518648 0.901660871409674
"IFT88" -0.158935120884583 3.90836682758015 0.590409257650642
"IGBP1" -0.388618575122558 4.24334516657449 0.187314826419527
"IGDCC3" 2.01534056941007 -2.59298648266274 0.000482323646790403
"IGDCC4" -0.343824239097972 5.50828478478115 0.241455431232448
"IGF1" 0.242593826994413 3.76119506820756 0.411698013896054
"IGF1R" -0.438157824149572 2.06349466125026 0.146471021515741
"IGF2" -0.204804929705365 4.21251946761867 0.487698564398481
"IGF2BP1" 0.7470456045152 1.91138482210162 0.0136462971560347
"IGF2BP2" 0.198292110064706 4.8215666490214 0.499983132527211
"IGF2BP3" 0.371368114807556 3.44618497932518 0.210288658329588
"IGF2R" 0.0376061229129848 6.26027210865823 0.897954648589554
"IGFALS" -0.0351714550749981 7.66816097078109 0.904360642225292
"IGFBP1" -0.999979623034632 7.75552932995663 0.00071005275476231
"IGFBP2" -0.485541384621835 6.25123631352955 0.0980063692555391
"IGFBP3" -0.549375298546801 0.695559767275889 0.0798442594291657
"IGFBP4" -0.35921359779534 7.20637109971678 0.22015063132342
"IGFBP5" 0.0214621018196434 2.1091852339688 0.947589256885479
"IGFBP7" -0.46348232773255 6.02920207703098 0.114285712809627
"IGFN1" 0.241537977248096 -2.72950167129311 0.658744245331922
"IGHMBP2" 0.14081280551655 3.1747376454964 0.63517378492389
"IGJ" -0.737780687778251 3.60588500732544 0.0128939242753203
"IGLL1" -1.56233154003987 4.21775959986302 2.07030045619598e-07
"IGSF10" -0.449913050655781 -0.232804889566056 0.185404459876956
"IGSF11" 0.24438796366603 -3.33626777546975 1
"IGSF1" -0.0941558807680732 3.27558339454535 0.751586598375631
"IGSF21" -0.81849244219172 2.03913324013553 0.00706507118247068
"IGSF3" 0.0611557908060879 1.00546662589257 0.850386584581336
"IGSF5" -0.442284246699038 5.68946214361566 0.131930330079775
"IGSF6" -0.380327799091459 2.51932088566436 0.20336000732022
"IGSF9" 0.0481166266896962 2.67812157100019 0.874290057887917
"IGSF9B" 0.867265211980342 -2.60443859516484 0.174211601959034
"IHH" 0.312211391350977 2.0984969723051 0.300802464257058
"IK" -0.173291611900745 6.04152945624357 0.554339174020101
"IKBIP" -0.0260282421726035 2.82491009074557 0.931940352648485
"IKBKAP" 0.0613990344812637 5.42399215817 0.834648531191714
"IKBKB" 0.109788396517235 4.96664003707989 0.708721864393974
"IKBKE" -0.049536627905277 3.41411175162877 0.868217605323255
"IKZF1" 0.255975809624606 0.294945623720322 0.417538181425693
"IKZF2" 0.00503232059488305 -1.53504755969091 1
"IKZF3" -0.259543120859328 -0.842722546179405 0.485997648438586
"IKZF4" 0.30211005833547 0.281118441847628 0.354421521511611
"IKZF5" -0.0798772411582871 4.1170499762578 0.787343915062655
"IL10" -0.532573958612893 -3.26613952880215 0.604694886475013
"IL10RA" -0.713239911756947 1.04809866364556 0.0217151587912513
"IL10RB" -0.658182362279513 4.87125213453947 0.025516296558279
"IL11RA" 0.337298005986187 4.06190920005183 0.252831886599378
"IL12A" -0.837804235850219 -3.04354407555672 0.23376417047448
"IL12B" 0.065417122712826 1.25802232907584 0.822625076612323
"IL12RB1" -0.442474857907753 -0.539827938669833 0.206999069895459
"IL12RB2" 0.295220567154425 -0.149233941877034 0.381751818562206
"IL13" -0.568715585016866 -3.57719033620961 1
"IL13RA1" -0.381673050100413 3.51111683801554 0.197346679195357
"IL13RA2" -0.66974915986946 4.51325720832628 0.0232327314719615
"IL15" -0.297320673093299 5.4358034704631 0.311026728872057
"IL15RA" -0.425713667107745 1.05671560555777 0.172699068078284
"IL16" -0.261616416494694 2.10849297536952 0.383812671452297
"IL17B" -0.115896020100497 -2.71691993059648 1
"IL17C" -1.59223355213346 -2.98674936700919 0.0145110310451744
"IL17D" 0.590131249455927 -2.68140676806386 0.40135555999656
"IL17F" 2.04970002494145 -2.92088357831681 0.00685762760226777
"IL17RA" 0.239368839420946 3.85713510892599 0.417633463998609
"IL17RD" 1.20554300352987 -2.24266026571095 0.0119271992983877
"IL17REL" -0.938499889290002 -2.94690903944733 0.151045219143521
"IL18" -0.370512347063778 1.76548250638887 0.218951028300013
"IL18R1" 0.0469761811679779 1.14862388676479 0.888176009253596
"IL18RAP" 0.0292148638194743 -1.946351866174 1
"IL19" -0.295165881120444 -2.06750428845908 0.595913193974588
"IL1B" -0.0207484743783851 0.631220852110439 0.954519301835325
"IL1R1" 0.39099991806715 6.10834712857445 0.182413229596292
"IL1R2" -0.938111346388578 2.31998957789683 0.00187795587903309
"IL1RAP" -0.0173379487058066 6.75666095513641 0.952826601110614
"IL1RAPL1" -2.8267184128836 -3.29363244808088 0.00566951478704381
"IL1RAPL2" -0.117439955313331 -0.379651855136447 0.777005224030971
"IL1RL1" -0.525821406713279 3.85964080053865 0.0751897033648613
"IL1RL2" -0.0511959060592433 5.51273330586403 0.861714945278331
"IL20RA" -0.243062889568683 7.4600747404072 0.406382830923757
"IL20RB" 2.24119819331907 -3.61955843576092 0.132619829277601
"IL21" -0.133868556841472 -3.61868785014882 1
"IL21R" -0.228769425657564 -0.503753909971465 0.518370411771505
"IL22" 0.318501537564596 -3.08731859906427 0.839508999506443
"IL22RA1" -0.229794222495149 2.75944043894488 0.442884329130141
"IL22RA2" 1.3790200354797 2.44690897200357 5.69792600325482e-06
"IL23A" 0.594840791119528 -3.53170049610498 0.696700633577448
"IL23R" 0.161164840489917 0.486754804663459 0.612544221895755
"IL26" 0 -3.78523326007695 1
"IL28B" 0 -3.78523326007695 1
"IL28RA" 0.162952766080561 4.04895618496717 0.580320579460126
"IL2RA" -0.370577597666561 0.780554619749209 0.23769237780001
"IL2RG" -0.31778266756342 3.9288899908329 0.281386676605519
"IL31RA" 0.107995059668657 4.44209921325977 0.714303065353496
"IL34" -0.173133715016993 1.7784762950957 0.565639316901808
"IL4" 0 -3.78523326007695 1
"IL4I1" -1.25544613071733 0.227789011510816 0.000119718158533707
"IL4R" -0.189997039861372 3.81875644511191 0.519913133512722
"IL5" -2.07812827318538 -3.65395392911929 0.257582261740595
"IL5RA" 0.406549720220797 -3.29484571694898 0.787143400409622
"IL6" -1.15889174209225 -3.50074472284339 0.469226108760535
"IL6ST" 0.233507553392656 5.65063002585243 0.426073991322488
"IL7" 0.225200822488623 -0.872456042658758 0.553733964358849
"IL7R" -0.206658725402068 2.82387308194642 0.490337450120378
"IL8L1" -0.208840618470134 -1.15127333023608 0.569322660775751
"IL8L2" -0.863478847887691 -0.0987949016816023 0.0090108444081835
"IL9" 0.888077402071719 -3.61679944505759 0.632469559129577
"IL9R" 0.3085293299056 2.49567534117567 0.296163925743378
"ILDR1" 0.183261868788686 3.54942060447404 0.536147518713333
"ILDR2" 0.277962538893505 5.57112654082678 0.343464165476519
"ILF2" 0.00925187477128818 5.5800645713196 0.975201985248391
"ILK" 0.111368804439172 5.67037665111148 0.704307191396851
"ILKAP" 0.00428963902608901 3.64153407675782 0.989997923013215
"IMMP1L" -0.0089677764019482 1.74103986015506 0.983974681495514
"IMMP2L" -0.30802007117387 2.36777405797054 0.302451025765983
"IMMT" 0.142454149654334 6.71623476634827 0.62666550661839
"IMP4" 0.0890145371166512 3.16180570824242 0.766080951674055
"IMPA1" 0.0848744373021965 4.61120482834782 0.77324026146777
"IMPA2" 0.0935746720690829 3.29140355428591 0.75247634674191
"IMPACT" -0.259297767116104 4.15258937240101 0.379053952000189
"IMPAD1" -0.171636374534156 4.15856094077101 0.560734417410266
"IMPDH2" -0.0939351384935566 6.80978700934371 0.748334555874174
"IMPG1" -0.106983741391664 -1.43360131619387 0.817530919903747
"IMPG2" 0.0748799361379349 1.25624555040801 0.815534765615984
"INA" -0.846616577172461 -1.24314613354754 0.02216996450846
"INADL" 0.197087587823144 4.72760295000132 0.502485127615107
"INCENP" 0.537797423578782 3.06862461214285 0.0702589449854064
"INDOL1" 0.291667675832158 5.20238988771008 0.320778655389656
"INF2" 0.133523584870035 5.15390436058466 0.649021778548609
"ING1" 0.0477859031330958 4.21339256474462 0.871961732926378
"ING2" 0.558216625989256 1.25969624362664 0.0698948086472028
"ING3" -0.191527551822961 4.00984404076976 0.516359654220758
"ING4" -0.0187223133485158 3.52427774144452 0.951045457134285
"ING5" 0.406748819332812 2.41066498814181 0.173517871973697
"INHA" -2.09193832408719 -3.64855438707182 0.257582261740595
"INHBA" -0.140269555412881 4.14643374941144 0.635307277932608
"INHBB" 0.114783736747776 -0.858722276707436 0.784151950216495
"INO80" 0.103530013920039 5.23993926764801 0.724347347879532
"INO80C" 0.248701219990519 4.37376508534685 0.398278784676541
"INO80D" 0.137096485891335 4.3001856712374 0.641213761769056
"INPP4A" -0.197212472492787 4.51223328184703 0.502776640943155
"INPP4B" 0.156718822745673 2.39275038770252 0.60231938875424
"INPP5A" -0.348075145452095 4.34863485815333 0.237205619378263
"INPP5B" -0.188159859496964 5.96036423902699 0.520782103134139
"INPP5D" -0.237901323862143 4.15266889103371 0.419689147254221
"INPP5E" -0.0311445538016625 3.61953437476093 0.917453266507276
"INPP5F" -0.227287490428896 3.49714401092064 0.441540261305699
"INPP5J" 0.0173271911778514 4.066227676138 0.95419194916847
"INPP5K" 0.111893256194877 5.29508182876558 0.703235822712614
"INPPL1" -0.129857846008115 0.311621649059405 0.695930844367507
"INS" -2.88663021771361 -3.5367643076206 0.0361302481445686
"INSC" -0.926691773657356 -2.5021816863443 0.101303532807107
"INSIG1" -0.471006420393651 9.62688407399791 0.107971930998296
"INSIG2" -0.0262140537465519 7.96276018089632 0.928646465424526
"INSR" -0.203313937524233 5.91795795398576 0.48786889398966
"INTS10" -0.140637956776736 4.02629356811564 0.633372779796841
"INTS12" 0.122256062994873 3.33642474104561 0.681438773410887
"INTS2" -0.00465236673376304 5.79623343199323 0.987718812198109
"INTS3" -0.00293503620609677 3.43696539089833 0.993288004692558
"INTS4" 0.257857887962547 4.43557669184296 0.380988460051724
"INTS6" 0.0809329260185731 5.51585276340653 0.782639294169968
"INTS7" 0.125253847646826 3.71795919911334 0.672644302582719
"INTS8" -0.17649551194606 4.0225967788841 0.549647966030737
"INTS9" 0.136528050246816 3.19207756330333 0.646810877643044
"INTU" 0.0372616249770885 1.10881273822612 0.917829550515631
"INVS" 0.0054961279886882 2.16913608184075 0.988902398376107
"IP6K1" 0.448929606056663 4.17758703085435 0.128123627219895
"IP6K2" -0.566028184220766 6.72824466090265 0.0538822152252894
"IP6K3" -0.892281842823162 -3.53218272014561 0.696700633577448
"IPCEF1" -0.466710589283285 1.47361343549745 0.128184032426783
"IPMK" -0.105678015890315 5.84064223992437 0.718162417134845
"IPO13" 0.246697839605177 3.74248499276735 0.403813430446182
"IPO5" -0.081686184536256 6.64605304540907 0.780284199520999
"IPO7" 0.0133009178838866 7.4176069351178 0.963830692154044
"IPO8" 0.277159452033388 5.34663858671064 0.345013108337057
"IPO9" 0.270432788897894 4.78928310982362 0.357525586811188
"IPP" 0.106150550092976 2.62065526356736 0.724035300880058
"IPPK" -0.236595972962188 4.27866552614314 0.421717896933458
"IQCA1" -1.57664266433296 -2.80527057706939 0.0101172740543542
"IQCB1" 0.112121150126205 4.8294222790082 0.702981965584516
"IQCD" -0.198863742891089 -0.601864356486762 0.576949947175538
"IQCE" 0.0659052540112246 5.07875576820567 0.822716481962687
"IQCG" -0.497278792855309 -1.72581414965058 0.231198399876825
"IQCK" -0.33605372417883 0.154380390913848 0.30292782679735
"IQGAP1" -0.308607661518948 4.56389606652462 0.294277073896684
"IQGAP2" -0.030230729613506 7.67964399002275 0.917739714893444
"IQSEC3" 0.404868754734749 2.77802229111051 0.178259477261524
"IQUB" -0.613506033787573 0.0323817011537826 0.063415018956009
"IRAK1BP1" 0.460007728749948 -0.360064994351098 0.187543966022787
"IRAK2" 0.00981534685390204 5.25010013944025 0.973786977425805
"IRAK4" -0.11744983776053 3.73264401151553 0.69198046739097
"IREB2" -0.0503435245333219 5.43140341010059 0.864046683909001
"IRF10" 0.222850045124588 2.40044068560883 0.455946873066717
"IRF1" -0.18083781270292 4.39475645234934 0.539041174186976
"IRF2" -0.067988345159294 5.86587823271196 0.816732927870711
"IRF2BP2" -0.0463846229008497 5.12662608719946 0.875056993708172
"IRF4" -0.442786484912592 0.416090154839741 0.167878928791918
"IRF5" -0.071334711631487 1.67717154477715 0.822873001766123
"IRF6" -0.0598177826070916 5.21391567163622 0.83880931110218
"IRF7" -0.0273092677507949 3.56435179245274 0.927439855249846
"IRF8" 0.160124787395802 6.78525618083667 0.584458349809449
"IRG1" -0.103124295924415 0.257570021198437 0.76896160255034
"IRS1" 0.468239823156933 2.24728994478647 0.119573285417003
"IRS2" -0.427120372136211 5.01531794525458 0.146063874283629
"IRX1" 0.2705177667619 -3.57189637125312 1
"IRX2" 0 -3.78523326007695 1
"IRX4" 2.24390511487351 -3.61841749823221 0.132619829277601
"IRX5" 0 -3.78523326007695 1
"ISCA1" -0.0403249666688194 5.21983768614947 0.890938894887795
"ISCA2" 0.19179712288466 4.63454671559108 0.514482503619056
"ISCU" 0.0488254188823751 5.93622514175568 0.86794671028727
"ISG12-2" -0.654570814621409 6.19412199405281 0.0259983093406715
"ISL1" 0 -3.78523326007695 1
"ISLR2" 0 -3.78523326007695 1
"ISM1" 0.592411519954305 0.611089512053217 0.0609024533759054
"ISM2" 0.142734254142775 -0.15453738540087 0.679297812106062
"ISOC1" -0.132853935593734 4.26700489181622 0.65177962611592
"ISPD" 0.267128301042806 2.82818774007313 0.369325153530519
"IST1" 0.119308938936681 5.72607122924246 0.684195719489903
"ISX" -1.1425353448875 -2.00379986298239 0.0127537550867808
"ISY1" 0.273441344270142 3.92518966101057 0.353835185504151
"ITCH" 0.00682241689529754 4.98946702835582 0.982107475354804
"ITFG1" -0.122900167866604 5.08517401398745 0.67554246100251
"ITFG2" -0.13156159745225 4.84166204309851 0.654437734070789
"ITFG3" -0.136973441206952 4.22950156564343 0.641209487810929
"ITGA11" -0.0359959216346517 1.26699066253664 0.911433054278839
"ITGA2" 0.374131509767314 2.15289672156921 0.216281243294692
"ITGA3" 0.0223310267669252 1.72662547634708 0.956844146526673
"ITGA4" 0.163471976005909 2.37629202994437 0.584446170142758
"ITGA6" 0.406868282960188 2.2843272605346 0.175905984323686
"ITGA7" 0.92563144082912 -1.86357287170791 0.0347664620831078
"ITGA8" -0.0276106219953154 2.02302132791409 0.933945014804756
"ITGA9" 0.102931072544133 1.563425329708 0.732938889869213
"ITGAD" -0.0152083243727706 1.74194715890338 0.962618589097543
"ITGAV" 0.388455430052698 4.29829559810589 0.186909582128647
"ITGB1" -0.0961886421548609 6.97080293579649 0.742482156468817
"ITGB1BP1" -0.211968216714933 3.27321393331311 0.475148900888299
"ITGB1BP2" 0.898636127653601 -3.01345711223142 0.175496928382341
"ITGB1BP3" -0.104888893787314 7.59269280600612 0.719995836042068
"ITGB2" -0.220293237037929 5.14731011111404 0.453064689574538
"ITGB3" 0.00898982731300045 2.8302542232243 0.979746653073809
"ITGB3BP" 1.01363472613386 -0.251510764364315 0.00281973233770771
"ITGB4" -0.0919434230098681 2.59092801363363 0.760408216243965
"ITGB5" 0.135130412131315 6.14846403414919 0.644842955464387
"ITGB6" 0.748003429676621 1.30315416398363 0.0145320512594935
"ITGB8" -0.0266555724688601 -1.17161620697887 0.961644266768492
"ITGBL1" -0.160701130184614 -3.54034106470938 1
"ITIH2" -0.266098988975896 10.8973859078044 0.363067257769363
"ITIH3" -0.410603153642061 11.4691086151443 0.160877327352249
"ITIH5" 0.0223059010731729 4.04748888477546 0.940778557729421
"ITIH6" -0.362596024818364 -0.109017226550393 0.279534623447086
"ITK" -0.384676962724933 1.34730584752314 0.210954814335366
"ITM2A" -0.174600066046386 8.83069349371145 0.550580126768453
"ITM2B" 0.0343763283236101 6.0039135706085 0.906929708348287
"ITM2C" -0.594051147966787 1.92233889611648 0.0501628707085952
"ITPA" -0.370572480318662 2.63335613967562 0.214676597613183
"ITPK1" 0.0224224907357079 4.21258507613501 0.940217164458798
"ITPKA" -0.251796762586081 4.47785588601776 0.391905168851858
"ITPKB" -1.94819674767377 3.60473154858997 1.77699283943015e-10
"ITPR1" -0.0760729302941179 1.86291869667248 0.805217255433036
"ITPR2" -0.20753919004491 6.21569652531487 0.478733097269625
"ITPR3" 0.138673785090739 4.24317365706411 0.638126428504946
"ITPRIP" -0.0332502992890353 3.75688987080424 0.910425406597826
"ITPRIPL2" -0.123092812106321 2.70935249996114 0.680784187315043
"ITSN1" 0.146201038991715 4.80767515901945 0.618861694242446
"ITSN2" 0.320566458502199 4.8728486060098 0.275236650050309
"IVD" -0.182902736496471 6.19571843423176 0.532426325818091
"IVNS1ABP" -0.0351280594803057 5.62043073897221 0.904807053521393
"IWS1" -0.0850178027778422 6.08655045905271 0.771828729084626
"IYD" 0.00873958266933929 7.14322952844234 0.976265617557142
"JAG1" 0.251022308900336 4.04624759183806 0.394021495053051
"JAG2" -0.117248142305232 3.21782315982242 0.695834533349884
"JAK1" 0.203421532304322 6.44720665656788 0.487390262286833
"JAK2" 0.079738864665873 3.07429613088045 0.787370800931666
"JAK3" 0.000520624994378613 1.06535315798364 1
"JAKMIP1" 0.107465133684258 -0.874419785745307 0.782437957449058
"JAKMIP2" -0.218635866899237 2.06974104984658 0.466845741234263
"JAKMIP3" -2.06514798677481 -3.6588199516198 0.257582261740595
"JAM2" -0.272519581852037 1.69978882930462 0.373003440638423
"JAM3" -0.540628223824639 3.31395016941745 0.0684662419700535
"JARID2" 0.157496542143092 4.08920250541301 0.593136682630829
"JAZF1" 0.0638184174698896 1.06044679222532 0.847624052413148
"JDP2" -0.209222158751645 2.20569362676894 0.485378652174105
"JHDM1D" -0.136682441321437 5.00272874976847 0.641847567617297
"JKAMP" 0.0935034535741778 3.11891527823843 0.754816514972268
"JMJD1C" -0.258194012889988 5.67903138338703 0.378671247806397
"JMJD4" 0.0170782643867864 2.58497260323648 0.956860007617746
"JMJD6" -0.789668581928249 3.24498098793374 0.00795679347636642
"JMJD7" -0.0221349475341122 3.69533240882926 0.941762891310191
"JMJD8" -0.582066075419176 4.68195188983663 0.0483139021782758
"JMY" 0.18300187897338 4.38695123041317 0.534621762284573
"JOSD1" 0.0314853972305696 4.43043606114445 0.915494915888748
"JPH1" 0.394107077029906 5.32948355797309 0.179641435994863
"JPH2" 0.0219552814675324 -0.438846686789542 0.929231440997026
"JPH3" 0.285359614894091 -0.88845259898872 0.423736078050171
"JTB" -0.0596616950861803 2.94258914520373 0.844338389044585
"JUN" -1.77268799105626 5.70874796108138 4.21686850129879e-09
"JUP" -0.122297636526049 4.09301718366163 0.678084492380926
"K123" -0.210026769264899 3.82878831939579 0.47800281749237
"KAL1" 1.01560852926849 -3.36377780715364 0.251852907818304
"KALRN" -0.105850223529223 5.65306131325356 0.718043172438814
"KANK1" 0.0373350537807595 7.10385807915046 0.89866896342503
"KANK4" 0.536639679495481 5.36378947507894 0.0680207828070077
"KANSL1" -0.124482847334479 3.9986580499665 0.673550227964247
"KANSL2" 0.032413761883693 3.00235372973743 0.914867861514038
"KANSL3" 0.0445013381299249 3.86326911799178 0.881575119427105
"KARS" 0.0999755557430175 7.0899917247464 0.732754213907702
"KAT2A" -0.989898962287775 3.84974472178973 0.000875259183840573
"KAT2B" 0.239510987805764 6.50611783382858 0.413443965812776
"KAT5" -0.449882525539648 4.1979889657112 0.126995551279127
"KAT6A" 0.103698923308515 5.35141409998456 0.723788263617723
"KAT6B" 0.0144817490382508 2.97224444965119 0.963315979572089
"KATNA1" 0.230693130219407 2.46251392554191 0.440628901192235
"KATNAL1" -0.151866826410494 1.82307136831702 0.616562882704327
"KATNAL2" 0.398730584861832 -1.6217095464607 0.326413655302361
"KATNB1" 0.113494370980938 1.34432672962619 0.711905400983903
"KAZALD1" 0.443202444214672 -3.0471434120724 0.693608089966844
"KAZN" 0.0364120512826136 1.68729521310283 0.905944121580441
"KBP" 0.0911752639461646 -0.224469175932722 0.818844032225948
"KBTBD10" 0.0542387844726279 0.480479177826803 0.874323410302047
"KBTBD11" -0.121860868406682 -1.80277904493231 0.882277620107666
"KBTBD12" -0.0476897144293376 2.32069742078361 0.875378409474645
"KBTBD13" 0.415150861702395 -2.58570570506114 0.432196196315319
"KBTBD2" 0.111488455490947 4.4716305895863 0.704889773957192
"KBTBD3" 0.600146480524346 -0.309356303816677 0.0716392655692827
"KBTBD4" -0.00547252235013487 3.9621354812126 0.986285957157476
"KBTBD5" 0.278192548105339 -3.32492504449058 0.787143400409622
"KBTBD8" -0.18818411140898 5.14008473800335 0.521690935893916
"KCMF1" 0.0109038004376314 4.78585151827443 0.971345799920259
"KCNA10" 0 -3.78523326007695 1
"KCNA2" 0.112666664420522 -1.33677712073798 0.786860949160761
"KCNA3" -0.263914208875567 0.768628753342997 0.412075368305264
"KCNA4" 0 -3.78523326007695 1
"KCNA5" 0.199960864731529 -2.79519364031196 0.755259095660069
"KCNAB1" 0.150221168533679 -1.82005479266834 0.708908899189715
"KCNAB2" -0.386675862861354 1.14420116457902 0.209282186406461
"KCNB1" -0.429120418984469 -0.0810400133840427 0.193741388653521
"KCNB2" -0.040111739260376 6.42550918206459 0.891199619095893
"KCNC1" 0.0175624731165552 -2.008127171259 1
"KCNC2" 0.124019292367389 0.324770426279743 0.699032761172244
"KCNC4" 0 -3.78523326007695 1
"KCND2" -1.64584256558048 -3.69969686405967 0.505054841160397
"KCND3" -0.489615331278602 -3.13590420410683 0.517508178061501
"KCNE2" -0.326152201778444 1.81629961400818 0.286872266342267
"KCNE3" -0.302986438718874 0.199590685792035 0.337396115424819
"KCNE4" -0.479389148563124 0.865993724765257 0.122624926534701
"KCNF1" 0.118734096308386 -3.14057764005312 0.829604676595541
"KCNG1" 1.58071124940021 -3.36309175878728 0.127122661335576
"KCNG2" -1.52357055420262 -2.39749812648735 0.00519805847466979
"KCNG3" 0.699312505228062 -1.09337262720867 0.0579113511091063
"KCNG4" -0.136885660467844 -3.60591229101334 1
"KCNH1" -0.844046044439585 -3.19305370951754 0.2455315994156
"KCNH4" 0.827715988087773 0.0632395223262424 0.01166001474727
"KCNH5" 1.52464394487022 -3.69771849860846 0.505054841160397
"KCNH6" -2.88499984731037 -2.86163796356089 2.82174103204782e-05
"KCNH7" 2.51790595317963 -3.57345628551972 0.0689124702930104
"KCNH8" 0 -3.78523326007695 1
"KCNIP1" -0.123305080252422 0.418569858841537 0.703638511305638
"KCNIP2" -1.66818554905599 -3.69114489121612 0.505054841160397
"KCNIP4" 0.389471878842037 -0.674285831144517 0.251122714705437
"KCNJ11" 0.281760206485364 -3.02139328446242 0.848092325322172
"KCNJ12" 0.0854407968820373 -1.57929306892372 0.798191939795374
"KCNJ13" 0.241645070214826 -1.72846998408641 0.571520025715465
"KCNJ15" 0.324064727271456 1.07289893651562 0.298357075035303
"KCNJ16" 0.109268390986369 1.59702918929858 0.71687008859076
"KCNJ2" -0.518385396590533 -1.72280318555844 0.231198399876825
"KCNJ3" -1.65175302614057 -3.69754949900958 0.505054841160397
"KCNJ4" 1.30280587254468 0.210109626439734 7.16389613323427e-05
"KCNJ5" -0.501115227030696 0.627575339084502 0.110627940327011
"KCNJ6" 0.843261611169795 -3.49892100149181 0.469226108760535
"KCNJ8" -0.712031314746467 3.27335795780527 0.0165643164157466
"KCNK10" 0.765763671407601 0.252700109647814 0.0180812618417933
"KCNK12" -0.916210415573342 -2.88132763648726 0.131257967387763
"KCNK13" -1.00769130671287 0.706906137178483 0.00152238574957817
"KCNK15" -0.189592338100583 -1.14324846682037 0.603766585747187
"KCNK16" 2.67273890546472 -2.629799708092 7.37412991688252e-05
"KCNK17" -0.710908930405736 0.113645487910194 0.0310861347460133
"KCNK18" -2.06514798677481 -3.6588199516198 0.257582261740595
"KCNK2" 1.29701815676544 -3.30065565295185 0.170037510482487
"KCNK5" -0.0468593770979133 4.84219410576301 0.873109391576148
"KCNK9" 0 -3.78523326007695 1
"KCNMA1" -0.206391573868728 3.57846264620778 0.485930493188947
"KCNMB1" 0.498512857923688 2.58957090736373 0.0936732636863841
"KCNMB2" 0.285204199293244 -1.73826819371983 0.479162737251904
"KCNMB4" 1.2547595930466 -3.425620504662 0.199285990059104
"KCNN2" 0.137521701517372 1.40666010522895 0.655171544555593
"KCNQ1" 0.114072538023452 1.76678446729833 0.707546246217978
"KCNQ2" 2.05394955334666 -3.24813669328823 0.0196520242925914
"KCNQ3" 0.394456050212853 -2.03994394423521 0.43034176323094
"KCNQ4" -0.401823249614786 -2.41192223464048 0.566056305439423
"KCNQ5" -0.947825755357045 0.1255319969805 0.00388946199535407
"KCNRG" 0.0243352235926721 1.10693025470194 0.942248463887177
"KCNS1" -0.542219658256232 -1.67814673598139 0.245217895005564
"KCNS2" 0.0850996299433007 -2.15486694862067 0.924457392262511
"KCNS3" 0.285940480207423 -1.01925954966607 0.432598566632929
"KCNT1" 1.08311946846781 -1.98037408766792 0.0173883304039586
"KCNT2" 0.0105552037787396 4.93264990675032 0.971627090356111
"KCNV1" 2.07668176904994 -3.06432356613014 0.00572790062438271
"KCNV2" 0 -3.78523326007695 1
"KCTD10" -0.248789611676946 3.58096849173589 0.400077021664475
"KCTD12" -0.425684265595714 3.0457632112578 0.151811971602528
"KCTD14" -0.0274305074615748 1.96037462014413 0.93571693334828
"KCTD15" 0.157828389914418 3.65855352561942 0.593549988470734
"KCTD16" 0.355067385421376 -1.60791848260272 0.436060920739513
"KCTD17" 0.589048066809177 2.83175121283353 0.0485937356832986
"KCTD18" -0.0713353237075469 2.98946067605965 0.812387769070721
"KCTD19" -1.04813473286309 -3.74180911490145 1
"KCTD20" -0.0619964437010549 4.66509244252343 0.833386940360675
"KCTD21" 0.194712478947204 4.55487719577512 0.507696245454243
"KCTD2" -0.0521927096897129 7.13964346266334 0.858478517274198
"KCTD3" -0.0805850308478931 3.860568235707 0.785385339221715
"KCTD4" -1.61835163688366 -2.6948564815662 0.00979462769969801
"KCTD5" 0.0820857781922877 4.94561241516272 0.780124656841912
"KCTD6" -0.0700066458895503 3.07738449378237 0.814585106158955
"KCTD7" 0.46853249134293 0.0749010382174981 0.154129549370581
"KCTD8" -0.980904304891341 -2.74592359665956 0.129995505892268
"KCTD9" 0.0657891342381322 4.43365977475292 0.82373134518048
"KDELC1" 0.00425130353053265 4.98714351234187 0.988989930882029
"KDELC2" 0.0273377243201792 4.70791675296143 0.926805340903888
"KDELR2" -0.109271533154365 6.89161975676397 0.70903364649604
"KDELR3" 0.171582213702365 1.50687888833667 0.58167326465094
"KDM1A" 0.0618690508012639 5.63149684765335 0.833276897906827
"KDM1B" 0.0637744214847785 2.42159075326487 0.832848566726935
"KDM2A" -0.0379126762293557 3.63633399613721 0.898878368403682
"KDM2B" 0.159392852066309 3.79764937550257 0.589333024544004
"KDM3A" 0.12502051315786 4.9372938925805 0.670493974862985
"KDM3B" -0.237927985382742 5.61856803178115 0.417302499341205
"KDM4A" 0.271288945202205 5.06405086442652 0.355734611279091
"KDM4B" 0.118833378951116 4.7561824973291 0.68599850880577
"KDM4C" 0.192248355150317 3.17017953479739 0.517687964416485
"KDM5A" 0.250432641470119 4.32334124752805 0.394795779524272
"KDM5B" -0.0440464020482647 4.98611028200565 0.881330481790552
"KDM6A" -0.0604936507071381 5.49435938982403 0.836958798307825
"KDM8" 0.0655439367291964 1.46908196930024 0.833781566144974
"KDR" 0.222377865509627 3.5304985689569 0.452713398092955
"KDSR" -0.015456483097591 4.7865874252916 0.958686187109599
"KEL" -0.438953596865185 -1.02411813809967 0.272804187673694
"KERA" 2.7206636559135 -3.54291056504968 0.0361302481445686
"KHDRBS1" 0.0936000494907039 4.43686447828448 0.750903479456335
"KHDRBS2" 0.553159802114773 -2.62256466603682 0.335316296632115
"KHDRBS3" -0.165675794153368 2.83618830377997 0.578585933503346
"KIAA0020" 0.121451320939835 4.52561135245045 0.679872810901332
"KIAA0040" -0.565200788142899 6.10246744515005 0.0543540766990302
"KIAA0100" -0.177401455509995 5.41345713603917 0.545374351975509
"KIAA0101" 0 -3.78523326007695 1
"KIAA0141" -0.263559181367051 4.69361997592426 0.369931253848241
"KIAA0182" 0.27818879945119 2.72006878331046 0.34977869604743
"KIAA0195" 0.273638772355925 4.60509092561572 0.352331403421927
"KIAA0196" -0.0503838164912163 4.9146449114777 0.864262441160982
"KIAA0226" -0.0664451697150485 4.17626996555451 0.82250616189149
"KIAA0226L" -0.309997560251439 2.45758911555231 0.299596044899202
"KIAA0232" -0.188659387620533 6.50704758562972 0.519524730768506
"KIAA0240" -0.054208066749349 3.9018840433458 0.855881881763754
"KIAA0247" -0.326370201160605 6.12309746294099 0.265545172963198
"KIAA0284" 0.0213900212794856 4.69454501197842 0.9424995004098
"KIAA0317" 0.0133203258505613 5.07892131834468 0.964212321964805
"KIAA0319" 0.128800161720938 1.26901126537969 0.676752782261038
"KIAA0319L" -0.00126496884218714 6.05849306325291 0.997146413408436
"KIAA0355" -0.190160620749006 3.7710246468475 0.519894198518573
"KIAA0368" -0.0339486389052365 5.79891307549574 0.907973402401868
"KIAA0391" -0.0110933235655418 4.04052790015225 0.970486236781751
"KIAA0408" -0.0289031421254916 -1.93612611253135 1
"KIAA0430" 0.187557468732061 4.62721117749095 0.523298142774288
"KIAA0494" -0.288583944591404 2.67627354910083 0.334318424779628
"KIAA0513" -0.478015768392163 3.55304771108508 0.106331768251616
"KIAA0528" -0.0960102792552938 4.63312440426869 0.744696326913652
"KIAA0556" 0.096367572804847 2.73482122446498 0.74670521209758
"KIAA0564" 0.264459282496306 6.51156372819925 0.36666290307876
"KIAA0586" -0.118033402215877 3.40114400789805 0.691341157449006
"KIAA0664" -0.182937729017571 7.15086766060422 0.532017228012566
"KIAA0753" 0.473482907586034 3.96948979667841 0.108712662442222
"KIAA0825" 0.361119547753013 0.906789474909802 0.243651961049508
"KIAA0895" 0.0582650081686065 3.10826364667264 0.847067855598679
"KIAA0895L" 0.0983849995898773 1.72379539132153 0.749986366297473
"KIAA0907" -0.0836304760370914 4.89251981905712 0.776154752481228
"KIAA0913" 0.173610299939165 3.07536030501621 0.558148021736007
"KIAA0922" -0.200976495605074 4.61924072768836 0.494581640134862
"KIAA0930" 0.203036198219056 5.42193505101164 0.48885067577623
"KIAA0947" 0.454269086242956 4.53547890589253 0.122741697749237
"KIAA1009" 0.179733744122011 3.05619816663604 0.546451685711393
"KIAA1024" -1.23717910020724 -2.46253236424894 0.0224641173046447
"KIAA1024L" 0 -3.78523326007695 1
"KIAA1033" 0.28740515511295 -0.100094782244994 0.383785001668723
"KIAA1045" 0 -3.78523326007695 1
"KIAA1107" 0.494228393245386 2.81292393674168 0.0973955994052254
"KIAA1109" -0.20509746199691 5.75890051309307 0.484339841701052
"KIAA1143" 0.138496904606112 4.00484014988798 0.638272668648018
"KIAA1147" 0.0329385571259772 4.07634609578975 0.911759617831519
"KIAA1161" 0.164946649615445 3.27947467063938 0.578059359993053
"KIAA1191" -0.633658118997398 5.08225073538411 0.0313765341431385
"KIAA1199" 0.167889727324779 5.61222615184857 0.567173804285367
"KIAA1210" -0.897654635815333 2.33189331984579 0.00291553902047855
"KIAA1211" -0.29341426192687 -0.940967141186487 0.408028195229216
"KIAA1211L" -0.399277550339736 0.109270877861209 0.227642200504132
"KIAA1217" -0.0122977587476048 4.37732016752947 0.967530369380498
"KIAA1239" -0.176116004289706 -3.20724435808314 1
"KIAA1244" -0.0808534247094232 1.69994392337814 0.788059525786387
"KIAA1279" -0.142532814424024 4.13273878669896 0.629030191662559
"KIAA1324" 0.0601159650878963 0.460448864812832 0.860318438767512
"KIAA1324L" 0.0578188261688117 2.25727304266834 0.850099869408044
"KIAA1328" 0.222878996609126 1.3451169571319 0.470463706273658
"KIAA1377" -1.65175302614057 -3.69754949900958 0.505054841160397
"KIAA1407" -0.204346287390291 2.40104007571682 0.496754227279527
"KIAA1429" -0.240532274155476 5.09147535914151 0.412779279420911
"KIAA1430" -0.0066337371197593 3.30600843434589 0.984084431116239
"KIAA1432" 0.0259076710657373 5.79388583203485 0.929953240523693
"KIAA1456" 0.211176232619308 -0.307213092388968 0.534367776134374
"KIAA1462" -0.332967212425215 5.92212304398263 0.256143351213524
"KIAA1467" 0.30105465219731 3.67727013397283 0.308044258697937
"KIAA1468" -0.134557575116274 4.94833609895688 0.647176598315116
"KIAA1522" 0.0659639187283502 4.67844290289898 0.823000640144118
"KIAA1524" 0.571755876088054 2.34091589972362 0.0562894105523345
"KIAA1549" 0.0421903409130154 3.87131507667894 0.888278488326136
"KIAA1609" 0.149063975640205 4.10292589738545 0.613380908458592
"KIAA1614" -0.542396407551697 -0.613209860873264 0.11839960200503
"KIAA1644" -0.227531541137496 -0.0288790593976793 0.517060170498725
"KIAA1704" -0.173151893158954 4.04007808168013 0.557356783589318
"KIAA1715" -0.0729083203947317 3.36388911109177 0.805588082694638
"KIAA1731" 0.563319874633766 3.57077148829613 0.0569004826743319
"KIAA1737" 0.289731389763211 2.03277387868454 0.335657980883291
"KIAA1751" 0.466108175813513 -0.619172247576602 0.17086341914914
"KIAA1755" -0.492524797902395 0.311806036046796 0.129606422010953
"KIAA1841" 0.168983579964222 1.02485387196875 0.599421766442989
"KIAA1919" 0.336124675426677 2.47865756114513 0.26065475653617
"KIAA1958" 0.297392644070488 7.44361126341483 0.309811292294443
"KIAA1984" 0 -3.78523326007695 1
"KIAA2013" 0.0651818697375646 4.8373376427052 0.824668238664411
"KIAA2018" 0.00206681385562751 2.69561047187309 0.994078819514649
"KIAA2022" 0.111662972687414 -0.662131414660993 0.758395682860644
"KIAA2026" 0.517847550243596 5.21927885277545 0.0783148875722185
"KIDINS220" -0.0295809798938916 4.66324301796466 0.92054713114981
"KIF11" 0.837947188605502 2.30972523804317 0.00543873801830781
"KIF12" 0.648444680686089 0.807343416603021 0.0378038708329487
"KIF13A" -0.165679957419398 5.41534713737547 0.57237381976596
"KIF13B" 0.0689656084814803 4.82326429656016 0.814696563479737
"KIF14" 0.558777880803252 1.85101683503504 0.0651482907833572
"KIF15" 0.798830876212691 3.21748344316246 0.00732248932427399
"KIF16B" -0.0429983733204044 4.35147269618424 0.884344841619752
"KIF17" 0.0497734393631857 -3.34966354528796 1
"KIF18A" 1.1673316393194 1.69804995383033 0.000146507365390986
"KIF18B" 0.992518074766392 0.491823091288714 0.00222473116169152
"KIF19" 0.332205234511262 -1.98038325955692 0.447707080637686
"KIF1A" -0.103676652723374 -0.700498209056599 0.779254320974005
"KIF1B" 0.188250766972042 4.64870043049205 0.521978301449187
"KIF20A" 0.171713481056386 4.07646051712619 0.560647721510447
"KIF21A" -0.0651605279055661 6.31933369199963 0.824089191586438
"KIF21B" 0.215950840652345 0.520505936473289 0.496970762468799
"KIF23" 0.811906634283068 3.43161372663827 0.0063624105572593
"KIF24" 0.328400878191363 4.33891533889727 0.265223995570435
"KIF25" 0.716742451357409 -0.0240604773700619 0.0304877977540133
"KIF26A" 0.318267603463275 1.339103375298 0.300268393888675
"KIF26B" -0.965365179269485 -0.167054963583995 0.00410144477494025
"KIF27" -0.290822581954626 2.36863671983076 0.329988935084431
"KIF2A" 0.247864159934239 4.32658491733214 0.399903971787937
"KIF2B" 0 -3.78523326007695 1
"KIF2C" 0.923283287696533 0.533280542786215 0.00382890694825659
"KIF3A" -0.157238372013781 3.56649759939136 0.595637676869796
"KIF3B" -0.0583019059148881 3.51355549863685 0.84535682355173
"KIF3C" 0.129259874363707 2.07662301933863 0.67398522386777
"KIF4A" 0.966127541617104 3.49754338103847 0.00118906289489475
"KIF5B" -0.133503003460017 6.20967246658758 0.648679986166428
"KIF5C" -0.390951721238678 1.65209919762102 0.198354496902177
"KIF6" -0.373308728833334 -2.56620372639336 0.601040693280954
"KIF7" -0.218055478423982 3.33057809092083 0.462433794720836
"KIF9" -0.427679131558302 1.38263771815604 0.16338018966744
"KIFAP3" 0.00805324290313282 3.47054613089774 0.981221202360054
"KIFC1" 0.957009917757851 2.7946420635353 0.00142399347523231
"KIFC3" 0.450833841687909 3.81628998422774 0.126764596040646
"KIN" -0.386737734925306 4.90725777553063 0.188470911118483
"KIRREL3" 0.594786161531631 -3.54005740077613 0.696700633577448
"KIT" -0.923276513616509 -0.7998507493331 0.0103383064602969
"KITLG" 1.01743258311729 0.0231643159355161 0.00186083780095039
"KK34" -1.01297348549043 -0.844152824003465 0.00488304861537756
"KL" 1.14522938779451 -2.9166465271897 0.113884893597562
"KLB" -0.240877977494439 5.87015228071823 0.411297218395823
"KLC1" 0.0784130625355332 4.11103833439012 0.790363249547442
"KLC4" 0.0349654157098174 6.13038095793657 0.905155223429941
"KLF10" 0.259212657398961 5.62273517094112 0.376749266944421
"KLF11" -0.494408417227803 3.57264325625934 0.0949978525384052
"KLF12" -0.0142389211098071 3.10138756397543 0.96428728010324
"KLF13" 0.221106619593641 3.91765751274582 0.452967817328527
"KLF15" 0.246196815564166 6.29734997517886 0.40095675384582
"KLF2" -0.123737781177309 2.16169314210624 0.679806094005127
"KLF3" -0.030155555832925 4.19481174992628 0.919178031371173
"KLF4" -0.272456472345754 1.33163612101175 0.370690343848401
"KLF5" -0.438016108529697 -1.38535532892776 0.264058774064303
"KLF6" -0.0848458473460177 3.09764359142255 0.776330570819689
"KLF7" 0.192859488987148 2.12873732309308 0.520564324363072
"KLF8" 0.688191725889595 -3.32885837166573 0.415483702489939
"KLF9" -0.05755091328314 5.68570293850261 0.84457221093165
"KLHDC10" -0.118364336859012 2.93607352359286 0.691250359071363
"KLHDC1" 0.19330899480966 4.92064306424345 0.510391011630292
"KLHDC2" 0.108174399686264 5.61811494535788 0.712466917744692
"KLHDC3" -0.466861958221545 3.05087701699493 0.11624642610197
"KLHDC4" 0.145488662973157 4.01445475013628 0.622409078380914
"KLHDC5" -0.130984564795761 2.28366532736273 0.666363292603002
"KLHDC7A" -0.261974613779034 1.60394333670591 0.396824890031906
"KLHDC8A" 0.151502717215102 -1.49923169355067 0.715945101388585
"KLHDC8B" 0.328413312468259 -2.10851176093078 0.523704262418248
"KLHL10" -0.0382903035383495 -1.20350140975452 0.960860379060709
"KLHL11" -0.100404406485086 4.76181341617492 0.733328041583898
"KLHL12" 0.24817469786056 2.48400420584617 0.407659251069951
"KLHL13" 0.228578817943125 3.57405272741816 0.439812114211784
"KLHL14" 0.512674481302932 4.20710881706447 0.0823428734465049
"KLHL15" 0.0883907459948218 3.58811902729246 0.76546036834009
"KLHL17" -0.110938818490821 0.00361760579257115 0.743370943020405
"KLHL18" 0.104520520947735 3.53544134930762 0.724814317631738
"KLHL20" 0.0875942785788172 4.38232585686764 0.766494868850207
"KLHL21" 0.0913944329589129 3.01887412441438 0.759473450472338
"KLHL22" -0.047845524064222 4.14412505975358 0.871941370744077
"KLHL23" -0.148167630646284 -2.42276328143867 0.816209239986622
"KLHL24" -0.277826534690665 3.84205460763718 0.346861312248141
"KLHL25" 0.539739337479493 4.96631558251046 0.0667084826598706
"KLHL26" -0.076134730994989 2.76719247510688 0.800827773277803
"KLHL28" 0.112673230404569 3.77386100593023 0.703143489983376
"KLHL29" -0.58701889748075 0.0364844017168309 0.0740279093280251
"KLHL30" -0.539839243837998 -3.57331698180352 1
"KLHL31" -1.22538100162236 -0.477487810153037 0.000555987677208694
"KLHL32" -0.191648400420257 0.112677031100022 0.541556686748994
"KLHL34" -1.65511777859343 -3.69629163966025 0.505054841160397
"KLHL35" 0 -3.78523326007695 1
"KLHL36" 0.228167258203559 1.79047984998261 0.451594338308078
"KLHL38" 0.60634854724602 -0.148983501197586 0.0703333877652819
"KLHL4" 0.227896493092539 2.17777998960558 0.446894191099619
"KLHL5" 0.0956698375307167 4.02061148466931 0.746344236888136
"KLHL6" -0.447641080071116 1.67500057989948 0.141283226044612
"KLHL7" 0.0900960103493071 3.80219405155261 0.761057165098998
"KLHL8" -0.0147212693229498 4.16953760500914 0.960489679904084
"KLK7" 2.26019448967822 -3.61154732762615 0.132619829277601
"KMO" 0.067489673370142 7.74839040057233 0.817643875057745
"KNDC1" -0.973430459407225 0.0523259570215774 0.00331837343694229
"KNG1" -0.228450915432204 11.709932868849 0.43479061797798
"KNTC1" 1.43765937433787 3.05993071039094 2.00753232116009e-06
"KPNA1" -0.00136477154456588 4.59277730275847 0.997036733503149
"KPNA2" 0.562717796989855 4.23358071715066 0.0565116110081162
"KPNA3" -0.0141542418268301 5.11930255596205 0.96206013193643
"KPNA4" -0.100527370740789 6.69942019279999 0.731397686076227
"KPNA5" 0.225239259886671 3.0630097561052 0.448742058572454
"KPNA6" 0.0108340972500089 5.20212935821352 0.971118765083356
"KPNA7" 0.352475640191389 -2.89736178954075 0.496758059831276
"KPNB1" 0.289600195748836 5.90366307523416 0.323326459260084
"KRAS" -0.200479720905141 2.27663136840031 0.505143186607287
"KREMEN1" 0.939828711204573 0.264610464107394 0.00387665668067042
"KRIT1" 0.0869952323851435 4.21117331341535 0.76838927481432
"KRR1" -0.0524149347049427 4.2519902312302 0.859506006216507
"KRT12" 0.750564631279425 -2.42519254277299 0.16016242385293
"KRT14" 0.438594469069586 -2.48072199189249 0.472726765821202
"KRT15" 1.37740793345373 -2.08609891858996 0.00301530599413995
"KRT19" 0.294060936878508 3.93309561112611 0.318101939429028
"KRT20" -0.336525335076096 2.33071039604903 0.260049731114391
"KRT222" 0.69954697640718 -2.20398590841833 0.167561497693016
"KRT23" 0.610685883653391 -3.08471685982816 0.54267242864296
"KRT3" -0.200114075493814 -3.31809004280517 0.787143400409622
"KRT4" 0.459828803611956 -3.65989399440933 1
"KRT5" -1.70222403644346 -2.94541907759688 0.00998534249807516
"KRT6A" 0 -3.78523326007695 1
"KRT75" -1.64081583996051 -3.70146350363401 0.505054841160397
"KRT75L1" 0 -3.78523326007695 1
"KRT75L2" -0.130473833723204 -3.61381041604026 1
"KRT75L3" 0 -3.78523326007695 1
"KRT75L4" 0 -3.78523326007695 1
"KRT80" 0.849417115553315 -1.15749537422826 0.0256459927834764
"KRT8" -0.11627831146304 5.69137079367536 0.691627984740812
"KRTAP10-4" 0 -3.78523326007695 1
"KRTAP19-2" 0 -3.78523326007695 1
"KRTCAP3" -0.0777982791131442 2.98730474280386 0.795474777739305
"KSR1" -0.0368567836356434 4.10799269378845 0.901571387981395
"KTN1" -0.298089813926863 5.74738604524826 0.309495747404551
"KY" 1.19958288772889 -3.57590098271135 0.387449265215962
"KYNU" -0.171190987085652 5.50738248980108 0.559476989307397
"L1CAM" -0.343968563892792 0.00137140972996369 0.303773819014102
"L2HGDH" 0.187560703556755 5.10165157414992 0.523093845647517
"L3MBTL1" 0.680224460840542 2.02817500302663 0.0240050937413114
"L3MBTL2" 0.114598261105953 3.31416421021144 0.699927411475564
"L3MBTL3" 0.330606346341199 2.50411907066599 0.26879145467905
"L3MBTL4" -0.236737724330281 2.04481070786881 0.432934485099024
"LACC1" -0.822961711226466 1.33935883603784 0.00768533177964579
"LACE1" -0.118476267253922 2.3729162088615 0.695470098697564
"LACTB2" -0.00455756207516692 5.84553220164537 0.987994918327869
"LACTBL1" 0 -3.78523326007695 1
"LAD1" -0.246665759439678 3.22677004720172 0.405814324682857
"LAG3" 0.101722091006133 -1.21196989557287 0.84357298077844
"LAMA1" -1.34815932013708 -1.05633227353323 0.000437663266954213
"LAMA2" 0.20574945005117 -0.374907688455405 0.552861749720902
"LAMA3" 0.139641177691766 1.61942203556455 0.645903398355891
"LAMA4" -0.230172550995482 2.33910296088995 0.444362708068173
"LAMA5" 0.000516797417141942 5.50120435028839 0.999080658516257
"LAMB1" -0.241331840715816 5.65614714710082 0.410632185299568
"LAMB2" 0.491764074251153 3.06081591409977 0.0986781658908582
"LAMB3" -1.28929358177051 1.27458593500298 3.57741565779684e-05
"LAMB4" -0.23694863800871 -1.96543110743751 0.67914887843935
"LAMC1" -0.0250644724140962 6.34368771593594 0.931933105519375
"LAMC2" 0.185004458956886 -0.54600640020149 0.634010039430568
"LAMC3" -0.645121623983185 0.24409902307287 0.0503349961414749
"LAMP1" 0.197918945534603 9.00827163684086 0.498694410900174
"LAMP2" -0.0422013144240018 4.23528494998182 0.886598405925917
"LAMP3" -0.400918068356144 -0.966909472810242 0.273160475028358
"LAMTOR1" -0.0928179469957148 3.34428612498815 0.754227877557262
"LAMTOR3" -0.0827581990786256 5.54880796792065 0.777894681176181
"LANCL1" 0.199136065776879 4.29605338349872 0.498891855344818
"LANCL2" 0.120788108397953 3.67132500132836 0.68386959106754
"LANCL3" 0.101886001844761 5.42375876204794 0.728775000308301
"LAP3" -0.29620630635303 5.75245892188005 0.312425292192758
"LAPTM4A" 0.165226029965744 6.4596883435708 0.572735913189246
"LAPTM4B" 0.652161605841874 5.03079771293636 0.027083607139121
"LAPTM5" -0.204357330443628 5.77897097703709 0.48572582544229
"LARGE" 0.366651703291581 1.10592054020646 0.240557834985078
"LARP1" 0.143029796342741 6.1555741837976 0.625305913808192
"LARP1B" -0.16618461953903 4.41062647778317 0.572587147333947
"LARP4" -0.20779638845368 6.65557452122999 0.477991241726204
"LARP4B" -0.486370476681425 5.94586543352969 0.097633554192701
"LARP6" 0.165675413365202 1.81472468580319 0.583462242731109
"LARP7" -0.14233449221977 3.12308095972817 0.632787832280942
"LARS2" 0.323658631991634 4.31139948041949 0.272135495598223
"LAS1L" -0.155574606846443 4.09595352150709 0.598061109590061
"LASP1" -0.0280019811860932 3.99637559761121 0.924955392190002
"LASS4" -1.05894043083822 -3.73773832173704 1
"LAT2" 0.409567417093373 -3.45671392580028 1
"LATS1" 0.0727254335513289 5.11909686662101 0.804555009574355
"LATS2" 0.114101904454219 4.00847574125558 0.698842670376955
"LBFABP" -0.00275966916612391 12.0787610583306 0.992474483381537
"LBH" -0.163555775358145 2.88600865680404 0.583010971037776
"LBR" 0.601603026603984 6.11717499154194 0.0406435152617531
"LBX3" 0 -3.78523326007695 1
"LCA5" 0.11257631432104 1.67173804092298 0.709380450162441
"LCA5L" -0.646478389993704 0.0941934231109496 0.0486968170184579
"LCAT" -0.417310770675852 9.17115395718924 0.15423765439511
"LCK" 0.0227796212931959 0.814406873797743 0.959757537849828
"LCLAT1" 0.00386575761075527 5.72618091578306 0.989873746844562
"LCMT1" 0.274698216015998 2.75297387027107 0.356864969809873
"LCMT2" -0.0118062949978651 3.23213553037475 0.970149432220806
"LCN8" -1.81018326736033 3.42061446269159 2.64147238150004e-09
"LCOR" 0.528967848583527 2.47486837284876 0.0770780544378918
"LCORL" 0.418220525555241 0.944971520392945 0.1740345135019
"LCP1" -0.27383850163186 6.92019418730271 0.349790588668913
"LCP2" -0.338531283668197 3.1129184014957 0.254740430294082
"LCT" -0.370925439753394 4.10921859126074 0.208690562176328
"LDB1" 0.0358283452046939 2.89228447004877 0.905908608816768
"LDB2" 0.459212641454154 2.2103946414089 0.1262165726016
"LDB3" -0.00473566027731904 3.31395982324871 0.990611771351014
"LDHA" 0.445127133818332 9.00096209178296 0.128702291014099
"LDHB" -1.05015542661794 10.0711050108393 0.000380213154471864
"LDHD" 0.106528077366799 2.15723211613831 0.724611809368626
"LDLRAD1" -0.232936336201569 2.00974055593263 0.441735414015163
"LDLRAD3" 0.689669927209506 3.32730049995677 0.0201726437475874
"LDLRAP1" 0.00358850589676606 3.65036290361536 0.992441171689025
"LEAP2" 0.684886123824525 6.21365782618751 0.0198795259838061
"LECT1" -0.50475772346051 -2.33347663924107 0.388477958880826
"LECT2" -0.722646029969343 0.578833954423592 0.0254433365921851
"LEF1" 0.457969504240274 -0.492044640395913 0.187236145785623
"LEFTY2" 0.677572864847375 -2.7393532427268 0.282407582082659
"LEKR1" 0.0611619144235001 1.62509687948978 0.839084159102897
"LEMD2" 0.127962968725251 4.24465246255209 0.664125821631143
"LEMD3" -0.0757659009686912 3.5513689763021 0.798716374122708
"LEO1" -0.0922509612160323 4.16173697473748 0.755294961723918
"LEPR" 0.0589993254429135 -1.38806763772968 0.911382010839775
"LEPRE1" -0.0465821448081519 4.35779630432145 0.874590427977368
"LEPREL1" -0.424709849372494 2.49298998520522 0.15508977032685
"LEPREL2" 0.516063537941161 3.14620800159384 0.0825247521010403
"LEPROT" -0.019515427457289 6.01557031696955 0.947243114014386
"LEPROTL1" -0.1038354016259 3.47860265768661 0.725742658935393
"LETM1" 0.123471810719456 3.8302095548495 0.675894116879678
"LETM2" 0.307316401563935 2.70501100441539 0.302708405446424
"LFNG" 0.103514187610296 2.53076629449139 0.729798017740237
"LGALS1" 0.286519000070529 7.01058148309136 0.327946070894048
"LGALS2" 0.650432973892133 3.45311859498026 0.0285884011378639
"LGALS3" 0.186174328374673 4.44977754340793 0.527077176561057
"LGALS8" 0.00549347249973599 5.49064753975947 0.985615281826362
"LGALSL" -0.424165145418278 5.27719576734787 0.148631763987395
"LGI1" 0.555444679120129 0.434280882620089 0.0868188273288976
"LGI2" 0.804874319496358 -0.155952350120305 0.0175962050487995
"LGMN" 0.997784900875746 7.91035811779549 0.000729146562538381
"LGR4" 0.0845950591929347 6.15698938834104 0.772830994045686
"LGR5" 0.292083918343255 1.19337415939858 0.337452951242723
"LGR6" -0.0105910697577529 -1.52077981209509 1
"LGSN" 0 -3.78523326007695 1
"LHCGR" 0.670475626788098 -3.33399876656811 0.570341909956474
"LHFP" -0.0333732076941422 0.133344300945716 0.936243136623287
"LHFPL2" -0.407393394620853 -1.79193835433732 0.338315162105505
"LHFPL4" -0.39783915371829 0.589007476639097 0.2094632169546
"LHFPL5" -0.971416413079173 0.651584104384078 0.00205732096253261
"LHPP" -0.248028649819038 4.38552885427929 0.399219094052036
"LHX1" 0 -3.78523326007695 1
"LHX2" -0.462227305456217 0.411548588025963 0.148115390043309
"LHX3" 0 -3.78523326007695 1
"LHX4" 0 -3.78523326007695 1
"LHX5" -0.17928061580672 -3.25958080211226 0.804129460281774
"LHX6" -0.359502805401885 -3.36035920062671 1
"LHX8" 0.309916318686264 2.50476727748039 0.301325848059188
"LHX9" 0 -3.78523326007695 1
"LIAS" -0.104841671652977 4.89327600251683 0.721379498544515
"LIF" 0.162270538603313 -2.50139962198451 0.805778293606594
"LIFR" 0.268189546967027 1.73621236906814 0.377536954381363
"LIG1" 0.973691431577059 3.16217694008901 0.00114761884627746
"LIG3" -0.070512284236139 4.86679051000482 0.810811413367809
"LIG4" 0.165360634410739 3.12573742980695 0.576607025720545
"LIMA1" 0.510407917185085 5.04632220301295 0.0826847519540773
"LIMCH1" -0.103492369252777 1.78548755349232 0.735408640907354
"LIMD1" -0.00785456086167802 3.52853999541318 0.980649822848298
"LIMD2" -0.151113992805861 2.66227119031049 0.614159927054453
"LIMK1" 0.512622289432276 3.03890282436794 0.0851799914911142
"LIMK2" -0.360853662266915 4.23596874001744 0.220342886780214
"LIMS1" 0.967683268624726 0.734187688036807 0.00215887499927685
"LIMS2" 0.329980033431853 3.25465330437542 0.265510424748043
"LIN28A" 0.95421145455318 -3.74081159341071 1
"LIN28B" -2.4141131736766 -3.60901190058735 0.132619829277601
"LIN52" 0.143049315512584 5.11731693598183 0.626115011501974
"LIN54" 0.107487898305417 2.02712173923649 0.720293814916404
"LIN7A" -0.187485566680045 -0.253948408680141 0.584992862112482
"LIN7B" -0.0554653459241221 5.13128800132623 0.850673210109093
"LIN9" 0.637440558209621 1.92366922595131 0.0352843197001308
"LINGO1" 0.0948597195639575 0.259910765802419 0.797176258652894
"LINGO2" 1.92737550897842 -3.65818243008253 0.257582261740595
"LINGO3" -0.0616778559615985 1.93867878879878 0.842332299400734
"LINS" 0.166037875513498 1.05083800070109 0.590858436501861
"LIPA" 0.180875894794696 5.59922325827549 0.537384849673373
"LIPC" -0.0175459973311681 6.26545885452264 0.952148123539298
"LIPG" -2.53959723559934 3.73689770133077 4.62011115804238e-16
"LIPI" 0.56001397021101 4.2104908176101 0.0578458703010681
"LIPT1" 0.132654932291391 2.36531418186989 0.658615534169801
"LITAF" -0.138061681841831 1.73778555207366 0.648060577029569
"LIX1" 1.72894545429256 -3.32612326850168 0.0504525883785756
"LL" -1.21054484534858 0.973586143955837 0.000130191799678074
"LLGL1" 0.189837633039478 2.9959569960761 0.524933180935238
"LLGL2" 0.374173116054727 6.3326790711226 0.201908074339461
"LLPH" 0.249999341176035 3.99560113465941 0.3966686293009
"LMAN1" 0.0271356482852586 8.44426687395712 0.926121558310671
"LMAN2" 0.129881203630392 6.51493875045982 0.657618353470472
"LMBR1" 0.0521339479406269 2.33233189383567 0.864525924915165
"LMBRD1" 0.00940206598684907 4.24175662488853 0.975659684230874
"LMBRD2" 0.306086637967964 3.92101199923933 0.299259213844941
"LMCD1" -0.261612697751595 3.22233317692275 0.377868851056241
"LMF1" 0.0520746298990301 5.95025333779468 0.859212695144776
"LMF2" -0.0523166766757266 5.65082501274076 0.858443016584566
"LMLN" -0.21806337241052 2.86595381645947 0.464693070676543
"LMNA" 0.361780788836678 0.81045154645325 0.241748328888634
"LMNB1" 0.863539603345442 1.15092122948055 0.00545436286211894
"LMNB2" 0.859598192766864 2.34376486264796 0.00424279656941913
"LMO2" -0.196761627546812 4.81935234580288 0.50318722814497
"LMO3" 0.244548427325698 -2.91545770576752 0.734451230747165
"LMO4" -0.101127977548037 3.67580316703765 0.732973353045403
"LMO7" -0.563268308880005 5.86327058558763 0.0552481119715425
"LMOD1" -0.60879783567616 1.40255136588407 0.0470727413948589
"LMOD2" 0 -3.78523326007695 1
"LMTK2" 0.193654248172912 5.58463377061502 0.508979104646759
"LMX1A" 0.28655966901791 -3.58158550952585 1
"LMX1B" 1.51271455689642 -3.70248469817146 0.505054841160397
"LNP1" -0.329640474131572 -1.15436481376412 0.417426294994297
"LNPEP" -0.0299497227853637 5.167685695456 0.918936371526749
"LNX1" -0.0197944553250753 -1.23726565279583 1
"LNX2" 0.496141136730212 3.15403664146964 0.0946951716532709
"LOC100502566" 0.0549588871820175 6.19528584371097 0.851356376560707
"LOC100857102" 0 -3.78523326007695 1
"LOC100857104" 0.0609803078169985 0.240507852060806 0.881499017670639
"LOC100857112" 0 -3.78523326007695 1
"LOC100857116" 0.984498094599192 -3.05887236321713 0.23376417047448
"LOC100857117" 0 -3.78523326007695 1
"LOC100857118" 0 -3.78523326007695 1
"LOC100857119" 1.52903823717729 -3.69585785857661 0.505054841160397
"LOC100857121" 1.5796876425985 -2.86977261396046 0.0271992444868753
"LOC100857122" 0 -3.78523326007695 1
"LOC100857124" 0.588879879963683 -3.53347093446224 0.696700633577448
"LOC100857125" -0.711506720800062 -3.22101547635467 0.336703101514351
"LOC100857131" -0.653121249009241 0.242210920256437 0.0459856581356761
"LOC100857133" 0.120350969461894 -0.690857615219741 0.753359605796719
"LOC100857136" -0.249806225840685 3.2455101135228 0.39939163942897
"LOC100857138" 0.0501118459490059 -1.52590748694511 0.951346373790306
"LOC100857140" 0.762255287994734 -2.55868774388048 0.153960221399193
"LOC100857141" 0 -3.78523326007695 1
"LOC100857145" 0 -3.78523326007695 1
"LOC100857153" -0.673255915133031 -3.24470432806787 0.455118956119941
"LOC100857163" 0 -3.78523326007695 1
"LOC100857164" 0 -3.78523326007695 1
"LOC100857165" 0.0116295228449012 6.74667588111295 0.968532432248799
"LOC100857166" -0.0964455983208316 -3.69607475782188 1
"LOC100857167" 2.23619208091032 -3.62161557570517 0.132619829277601
"LOC100857169" 0 -3.78523326007695 1
"LOC100857175" -1.66198953994106 -3.69363878999097 0.505054841160397
"LOC100857176" -1.52204823947443 0.226776375991931 4.42838650911979e-06
"LOC100857180" 0.0831796314367761 2.59835888494817 0.785519615665944
"LOC100857182" 0.126876762687965 3.60877127984279 0.668722100168807
"LOC100857183" 0 -3.78523326007695 1
"LOC100857185" 0.662896663794558 -0.928681932952817 0.0745412104362058
"LOC100857187" -1.2900405520832 -3.2678746784546 0.209508799376671
"LOC100857190" -1.65136884484183 -3.69755371002041 0.505054841160397
"LOC100857191" 0.0196462091717903 3.80616917719555 0.948039305042261
"LOC100857192" -1.05288575328446 -3.74009297413779 1
"LOC100857193" -2.17475900547476 -3.12578882464284 0.00884767483373649
"LOC100857194" -1.64081583996051 -3.70146350363401 0.505054841160397
"LOC100857197" 0.597961082743782 4.94918794404146 0.0423095842586824
"LOC100857206" -1.66060424026736 -3.69418291733048 0.505054841160397
"LOC100857208" 0.152945769671303 1.82069160474153 0.62081244143731
"LOC100857209" 0 -3.78523326007695 1
"LOC100857210" -1.85545293991846 -3.23091743380239 0.0493626465288714
"LOC100857212" 0 -3.78523326007695 1
"LOC100857214" 0.204168804227684 1.30343261798574 0.515072593018022
"LOC100857215" 0 -3.78523326007695 1
"LOC100857218" 3.49491592257173 -3.3665744956931 0.00297101440751282
"LOC100857219" -0.11257504617781 2.27833491870439 0.709641293564925
"LOC100857220" 0.717357603732549 -2.98187018025134 0.360894583264195
"LOC100857226" -0.49294344219179 2.36836915169229 0.100105271617858
"LOC100857229" -2.70167149661082 -3.11691381253175 0.00182754546193754
"LOC100857231" -0.172163880278261 4.49222564712154 0.558271052848594
"LOC100857232" 0 -3.78523326007695 1
"LOC100857238" 0 -3.78523326007695 1
"LOC100857241" 0 -3.78523326007695 1
"LOC100857243" 0 -3.78523326007695 1
"LOC100857247" -0.103133422591742 2.29830451861292 0.732406001868809
"LOC100857250" -1.04813473286309 -3.74180911490145 1
"LOC100857251" 0.352780719634083 4.07145436918988 0.231932609479471
"LOC100857252" 0.0416024430058313 -1.44490891115102 0.907044302199198
"LOC100857254" 0 -3.78523326007695 1
"LOC100857255" -1.18139808538561 -2.80085589587221 0.0572620941164142
"LOC100857257" 0 -3.78523326007695 1
"LOC100857259" 0 -3.78523326007695 1
"LOC100857262" -2.15710061639016 -3.28158449437877 0.0196520242925914
"LOC100857266" -0.332144785565901 5.1176388869191 0.258288217020079
"LOC100857269" 0.101030321794035 4.30560100282957 0.731988202157187
"LOC100857270" 0 -3.78523326007695 1
"LOC100857271" 0.759481801859488 -2.57942911036605 0.153960221399193
"LOC100857272" 0 -3.78523326007695 1
"LOC100857273" -0.979235367280328 -2.93735919739801 0.113884893597562
"LOC100857274" -1.19790286344621 0.0669226316117627 0.000308617996412054
"LOC100857275" 0 -3.78523326007695 1
"LOC100857280" 0.29798001418771 6.07602021864289 0.309759763835158
"LOC100857281" -0.0285251963677105 1.63138135790936 0.925385058668481
"LOC100857285" -0.421013486422393 1.88076395791837 0.163536883802238
"LOC100857286" 1.17310897198881 -3.58322450739195 0.387449265215962
"LOC100857289" 0.30767828331122 4.59083795480157 0.295533583078796
"LOC100857290" -1.05950832145555 -3.73750704061175 1
"LOC100857291" -0.448154644095108 5.44293585813367 0.1269795833848
"LOC100857292" 0 -3.78523326007695 1
"LOC100857295" 0.601162744646539 -3.17106355424639 0.488655605012269
"LOC100857297" 0 -3.78523326007695 1
"LOC100857298" -0.615752445375246 10.9506429175627 0.0358809158172426
"LOC100857299" 0.574416641919321 -3.53540692048147 0.696700633577448
"LOC100857302" 1.14388691513891 -1.8220360448685 0.00900313413061598
"LOC100857303" 0 -3.78523326007695 1
"LOC100857313" 0 -3.78523326007695 1
"LOC100857314" 0 -3.78523326007695 1
"LOC100857315" -0.342300850235494 -0.301167486718517 0.307772565006988
"LOC100857316" -3.72556436229968 -2.43060242805919 2.90269801497975e-09
"LOC100857317" 0 -3.78523326007695 1
"LOC100857321" -0.313208842040541 -0.775232637409046 0.39704992367228
"LOC100857324" 0.172630501040769 -2.63092429588987 0.787329642229969
"LOC100857325" 1.52183133085343 -3.69887877100015 0.505054841160397
"LOC100857326" -1.05116704189995 -3.74072644219168 1
"LOC100857328" 1.25370236522759 -3.43495784387843 0.308476217028128
"LOC100857331" 0.262824447765325 3.17922010244483 0.376874179009463
"LOC100857333" -0.377461716420174 4.83306162701472 0.19933469103473
"LOC100857334" -0.102775726498953 -3.6986336706595 1
"LOC100857335" -0.410228854435714 -0.0319656566760336 0.225332494317655
"LOC100857336" 0 -3.78523326007695 1
"LOC100857337" 0.510847266626573 -3.36831523408918 0.76564104179444
"LOC100857341" 0 -3.78523326007695 1
"LOC100857343" 0.957583534972161 -3.73938104036838 1
"LOC100857344" 0 -3.78523326007695 1
"LOC100857345" 0 -3.78523326007695 1
"LOC100857346" -0.142774080717923 -3.32262588926024 1
"LOC100857347" -0.677698588213672 0.170418322228827 0.0363632868304216
"LOC100857348" 0 -3.78523326007695 1
"LOC100857351" 0.645894092859018 -1.44323694949706 0.103732090663604
"LOC100857355" 0 -3.78523326007695 1
"LOC100857356" 0.415015781132652 5.18373042885796 0.157957708175066
"LOC100857357" -0.488497037686048 3.97134643595878 0.0980339785447654
"LOC100857358" 0.1716630933663 2.3880144621633 0.568171437116839
"LOC100857360" 0 -3.78523326007695 1
"LOC100857362" 0 -3.78523326007695 1
"LOC100857367" 0 -3.78523326007695 1
"LOC100857372" 0.771724265467394 -0.827557261703916 0.0296322060832993
"LOC100857373" -1.14604927036207 -3.49901465969206 0.469226108760535
"LOC100857375" 0.124411054182031 -2.16202445822139 0.776004520764794
"LOC100857376" 0.742213044274476 -2.7666573862303 0.282407582082659
"LOC100857379" 0 -3.78523326007695 1
"LOC100857380" -3.58892660180902 -1.70255251965714 1.63704840471999e-12
"LOC100857381" -0.288605074639487 1.56151302162333 0.347250252898023
"LOC100857382" 0 -3.78523326007695 1
"LOC100857397" -1.05567641338661 -3.73903226777946 1
"LOC100857401" 0.35588874938401 1.78561500922452 0.240558094783862
"LOC100857402" -0.233997363817555 3.72707856630545 0.429079678515479
"LOC100857403" 0 -3.78523326007695 1
"LOC100857404" 1.52903823717729 -3.69585785857661 0.505054841160397
"LOC100857406" 0 -3.78523326007695 1
"LOC100857409" -1.04482707600795 -0.346193257518442 0.00282762373460318
"LOC100857410" -1.72817259515361 -3.53283535603611 0.232823581035219
"LOC100857411" -0.511918110082006 1.70439522659651 0.09298761702465
"LOC100857412" 0.0242130908301518 4.61194645685826 0.935212887128258
"LOC100857414" 1.92404951541109 -3.65960684036643 0.257582261740595
"LOC100857418" 0 -3.78523326007695 1
"LOC100857419" 0 -3.78523326007695 1
"LOC100857421" 0.0835376933139787 0.780383339906014 0.796187187759329
"LOC100857424" 0 -3.78523326007695 1
"LOC100857426" 0 -3.78523326007695 1
"LOC100857428" -0.129237419771662 -3.6203621408069 1
"LOC100857433" -0.172893951920877 5.08309324036673 0.555895499812305
"LOC100857434" -0.897701075334518 -3.53411482115372 0.696700633577448
"LOC100857435" -1.962976584268 -3.48465204288225 0.0815246875840819
"LOC100857437" 0.181754832171962 -0.0720968447026674 0.612672347753698
"LOC100857438" 0.428543239375794 -3.45644187351513 0.737142594981209
"LOC100857439" 0.217498386142943 -2.03261137725032 0.728903897711783
"LOC100857440" 0.403695751469186 -3.15615943393555 0.656217732965518
"LOC100857442" 0 -3.78523326007695 1
"LOC100857444" -1.05567641338661 -3.73903226777946 1
"LOC100857445" -0.0433262442632089 -0.182654534065088 0.920776744145986
"LOC100857447" -0.0441312576366245 -1.33931532046934 0.957364533477119
"LOC100857453" -1.65389616186514 -3.69666945982827 0.505054841160397
"LOC100857458" 0 -3.78523326007695 1
"LOC100857459" 0 -3.78523326007695 1
"LOC100857461" 0 -3.78523326007695 1
"LOC100857464" 0 -3.78523326007695 1
"LOC100857467" -0.0222042556800065 1.83863155325723 0.945084039631959
"LOC100857468" 2.2437855750541 -3.61850602058474 0.132619829277601
"LOC100857471" -1.74617165408226 -3.38720574078123 0.127122661335576
"LOC100857473" -5.09782927233892 -2.78988236718285 2.23545861340173e-08
"LOC100857474" -0.665014716458672 0.462047799464227 0.0369070125422518
"LOC100857475" 0 -3.78523326007695 1
"LOC100857478" 0.13448699260068 -0.337025977192907 0.721190606307591
"LOC100857480" 1.86341763578089 -1.863029805412 9.05767800083412e-05
"LOC100857484" -0.210672105250435 3.95170793406092 0.475227089442519
"LOC100857485" -0.541526438496843 -3.25653021199794 0.632742738028327
"LOC100857488" 1.51271455689642 -3.70248469817146 0.505054841160397
"LOC100857489" 2.31905019133724 -1.74755260050073 1.51730719824201e-06
"LOC100857490" 0 -3.78523326007695 1
"LOC100857491" 0 -3.78523326007695 1
"LOC100857497" 1.30081646513483 -3.06848338208903 0.0626580840486567
"LOC100857499" 0 -3.78523326007695 1
"LOC100857501" 0 -3.78523326007695 1
"LOC100857504" -0.800447273480822 -0.151437320608916 0.0158381985002367
"LOC100857508" -0.0760472820840227 0.64029711686782 0.820544707914348
"LOC100857512" 0.238245873655192 1.35846326656982 0.437813307142159
"LOC100857513" 0 -3.78523326007695 1
"LOC100857514" -0.139090012771268 -3.60777460244274 1
"LOC100857515" 0.269381734323854 -3.57773205158173 1
"LOC100857516" 0 -3.78523326007695 1
"LOC100857517" 0 -3.78523326007695 1
"LOC100857518" 0.618659401165166 -3.43259799922102 0.737142594981209
"LOC100857522" 1.92786585986289 -3.65804275423664 0.257582261740595
"LOC100857525" 0.134400443710552 0.716002227498086 0.675536501492843
"LOC100857526" 0.681616798799979 2.82836462039749 0.0223670035611903
"LOC100857527" -1.198880682677 -3.19533228271596 0.100629852349755
"LOC100857529" 0 -3.78523326007695 1
"LOC100857536" -0.100105743666043 -3.69758548486298 1
[truncated: 839,174 more chars]
