# Supplementary material for: Understanding the liver under heat stress with statistical learning: an integrated metabolomics and transcriptomics computational approach
Source: BMC Genomics. 2019 Jun 17;20:502. doi: 10.1186/s12864-019-5823-x (PMC6580474; doi:10.1186/s12864-019-5823-x)
Supplement: Supplementary file 3 — F6P_G3P_Glycine_triplet_BMC. R Code for the linear model used to describe the metabolic fork (R 1 kb) [file 12864_2019_5823_MOESM3_ESM.r]

theSubset <- data.frame(
  A=numeric(16), 
  BDivC=numeric(16),
  theIndicator = numeric(16))


theSubset$A = (as.numeric(totalMetab[rownames(totalMetab) == "fructose_6_phosphate",])) 

theSubset$BDivC = (as.numeric(totalMetab[rownames(totalMetab) == "glycerol_3_phosphate",]))  / (as.numeric(totalMetab[rownames(totalMetab) == "glycine",]))  
#theSubset$BDivC = (as.numeric(totalMetab[rownames(totalMetab) == "glycerol_3_phosphate",])) / (as.numeric(totalMetab[rownames(totalMetab) == "glycine",]))  

theSubset$JustB = (as.numeric(totalMetab[rownames(totalMetab) == "glycerol_3_phosphate",]))
theSubset$JustC = (as.numeric(totalMetab[rownames(totalMetab) == "glycine",]))


theSubset$A = log(theSubset$A)
theSubset$BDivC = log(theSubset$BDivC)

theSubset$theIndicator = c(0,0,0,0,0,0,0,0,1,1,1,1,1,1,1,1)
theSubset$theIndicator <- factor(theSubset$theIndicator)


plot(theSubset$BDivC,theSubset$A, pch=21, bg=c("red","green")[unclass(theSubset$theIndicator)], main="Fructose_6_Phosphate vs (G3P/Glycine)", xlab="G3P/Glycine", ylab="Fructose_6_Phosphate")


theSubsetZeroes = theSubset[which(theSubset$theIndicator=="0"),]
abline(lsfit(theSubsetZeroes$BDivC, theSubsetZeroes$A)$coefficients, col="red")

theSubsetOnes = theSubset[which(theSubset$theIndicator=="1"),]
abline(lsfit(theSubsetOnes$BDivC, theSubsetOnes$A)$coefficients, col="green")


#dev.off()


summary(lm(A ~ BDivC*theIndicator, data=theSubset))


summary(lm(A ~ BDivC*theIndicator + log(JustC)*theIndicator , data=theSubset)) 


summary(lm(BDivC ~ theIndicator*A, data=theSubset))


summary(lm(A ~ log(JustB)*theIndicator, data=theSubset))
summary(lm(A ~ log(JustC)*theIndicator, data=theSubset))

anova(lm(A ~ log(JustC)*log(JustB)*theIndicator, data=theSubset), lm(A ~ log(JustC) + log(JustB), data=theSubset))
