# Supplementary material for: Understanding the liver under heat stress with statistical learning: an integrated metabolomics and transcriptomics computational approach
Source: BMC Genomics. 2019 Jun 17;20:502. doi: 10.1186/s12864-019-5823-x (PMC6580474; doi:10.1186/s12864-019-5823-x)
Supplement: Supplementary file 4 — liver_enriched_genes_for_manuscript.txt. List of liver enriched genes. (TXT 3 kb) [file 12864_2019_5823_MOESM4_ESM.txt]

A2M 
A2ML2 
A2ML3 
A2ML4,PSMC5
AASDH,PPAT
ABCA12
ABCA8
ABCA8,ABCA9
ABCB1LA
ACACA
ADH1C
ADK
ADRA1B
AFMID
AHSG
AK3
AKR1D1
ALB
ALDH8A1
ALDOB
ALDOB,C9ORF125
AMACR
AMBP
AMDHD1
AMICA1,MPZL2
AMT
ANGPTL3
APOA5,ZNF259
APOC3
APOV1
AQP9
ARSD
ASMTL
ATIC
ATP5C1,ITIH2
BBOX1
C1R
C1S
C2
C2H18orf63
C3
C4
C5
C5,TRAF1
C6
C8A
C8B
C8G
C8ORF22
C9H2orf72
CAPSL
CDK3
CFH
CFI
CHIA
CHIA,LOC768786
CHST4,TAT
CL2
CLDN15
COCH,LOC101748151
CP
CPB2
CSF3
CTSO
CYP1A1
CYP27A1
CYP2W1
CYP39A1
CYP7A1
CYP7B1
DHRS7
DHRS7,LOC101750194
DMBT1L
DUSP28
ELOVL6
ENTPD8
F-KER
F11
F2
F5
F7
F9
FADS6
FAH
FAM20A
FASN,LOC101751537
FBXL12
FETUB
FGA
FGB
FGF23
FGG
FPGS
FTCD
GAL10,GAL9
GAL13
GAL8
GAL9
GALE,HMGCL
GART
GBE1
GC
GC,LOC101747290
GCNT7
GHR
GIPR
GPLD1
GPLD1,LOC101748970
GPR146
GRHPR
GSTZ1
GYS2
HAAO
HABP2
HAL
HGD
HGFAC
HMGCL
HMGCS2
HNMT
HPD
HPS5
HPX
HRG
HS3ST3A1
HSD17B11,LOC428754
IGF1
IGFALS
IL1R1
IL1R1,IL1RL2
IL1RAP
IL1RL2
IL20RA
IL22RA1,LBFABP,MYOM3
IL22RA2
INDOL1
ITIH2
ITIH3
KIAA1958
KLB
KMO
KNG1
KRT75L3
KRT75L4
KYNU
LBFABP
LBFABP,SRSF10
LIPC
LOC100857136,LOC101749599,UGT1A1
LOC100857136,LOC101749679,LOC101749737,LOC771130,UGT1A1
LOC100857298
LOC100857333
LOC100857806,LOC100857891
LOC100857834
LOC100858100
LOC100858280
LOC100858408,NME4
LOC100858617
LOC100858647
LOC100858647,LOC101750594
LOC100858842
LOC100859033
LOC100859148
LOC100859181
LOC100859191
LOC100859295,TAAR1,VNN1
LOC100859295,VNN1
LOC100859478
LOC100859500
LOC100859636
LOC100859777
LOC101747414
LOC101747463
LOC101747476
LOC101748014
LOC101748084
LOC101748100,LOC101748207
LOC101748151
LOC101748187
LOC101748387
LOC101748417
LOC101748458
LOC101748539
LOC101748650
LOC101748685
LOC101748782,LOC101748820
LOC101748790,LOC101751305
LOC101748820
LOC101748827
LOC101748845
LOC101748959,LOC101748998
LOC101748983
LOC101749127
LOC101749209
LOC101749433
LOC101749472
LOC101749552
LOC101749586
LOC101749586,LOC101749639
LOC101749831
LOC101749991
LOC101750052,LOC101750120
LOC101750132
LOC101750318
LOC101750420
LOC101750429
LOC101750551
LOC101750723
LOC101751105
LOC101751109
LOC101751446
LOC101751520
LOC101751739
LOC101751782
LOC101751812
LOC101751923
LOC101751971
LOC101752070
LOC101752198
LOC101752217
LOC101752261
LOC395933
LOC395933,LOC421560
LOC416655
LOC417083
LOC417741
LOC417848
LOC418020,SUN2
LOC418109
LOC418813
LOC418999
LOC419851
LOC420516
LOC421560
LOC421956
LOC423347
LOC423629
LOC424033
LOC424748
LOC424748,PROC
LOC425756
LOC425878
LOC426220
LOC426368
LOC426820
LOC426824
LOC426913
LOC426914
LOC426957
LOC428289
LOC428593
LOC428693
LOC429492
LOC431321
LOC431322
LOC431324
LOC768786
LOC769121
LOC769421
LOC769841
LOC770271
LOC771012
LPAR3
LYG2
MASP2
MAT1A
MBL2
MC5R
MCOLN2
ME1
METTL7A
METTL7A,TMPRSS12
MIR107,PANK1
MIR1561
MLXIPL
MRAP
MTHFS
MYL9,TGIF2
N4BP2L1
NADKD1
NIPAL4
NME4
NTSR1
ORM1
PAH
PAICS
PANK1
PDILT
PEMT
PHGDH
PIT54
PLG
PON2
PPAT
PPP1R3B
PROC
PROZ
PRPS2
PSPH
RARRES2
RBP4
RC3H1,SERPINC1
RTBDN
S100Z
SERPINA1
SERPINA10
SERPINA3
SERPINA4
SERPINA5
SERPINA9
SERPINC1
SERPIND1
SERPINF2
SERPINF2,WDR81
SERPING1
SHMT1
SLC26A5
SLC38A3
SLC38A4
SLC6A13
SLCO1A2
SLCO1B1
SLCO4A1
SPINK4
SPINK5
SPP2
SPP2,TRPM8
STEAP3
TAAR1
TDH
TDO2
TF
THRSP
THRSPB
TMPRSS6
TPPP2
TRPM8
TSPAN12
TTPA
TTRL
UROC1
VTG1
VTG2
VTG3
VTN
VWCE
XDH
